# Supplementary material for: Community risk of environmental-borne cystic echinococcosis transmission in South America: Results from the multistep cross-sectional and case-control PERITAS study
Source: PLoS Negl Trop Dis. 2025 Aug 6;19(8):e0013382. doi: 10.1371/journal.pntd.0013382 (PMC12342264; doi:10.1371/journal.pntd.0013382)
Supplement: S1 Dataset — (XLSX) [file pntd.0013382.s002.xlsx]

## Sheet: Chile_households
Sample Code	Household Type	Location	Date	Household Code	People in household	People screened by US	Positive by US	Negative by US	Shoe of person screened by US	Participant code	Shoe sole sample	Dogs in household	Dog code	Dog sample	Origin of soil	Origin Vegetable	Matrix	PCR result
C-CB-851-P2B	Control	Tulahuen	2019-10-01	CE Negative household (1-1)	6	1	0	1	NA	C- CB-851	NA	6	CB-851-P1	Muzzle tape	NA	NA	Fur	1
CB851-P1H	Control	Tulahuen	2019-10-01	CE Negative household (1-1)	6	1	0	1	NA	C- CB-851	NA	6	CB-851-P1	Faeces	NA	NA	Faeces	0
CB851-P2-PA	Control	Tulahuen	2019-10-01	CE Negative household (1-1)	6	1	0	1	NA	C- CB-851	NA	6	CB-851-P2	Perianal tape	NA	NA	Fur	0
CB851-P2-PB	Control	Tulahuen	2019-10-01	CE Negative household (1-1)	6	1	0	1	NA	C- CB-851	NA	6	CB-851-P2	Muzzle tape	NA	NA	Fur	0
CB851-P2H	Control	Tulahuen	2019-10-01	CE Negative household (1-1)	6	1	0	1	NA	C- CB-851	NA	6	CB-851-P2	Swab	NA	NA	Fecal swab	0
CB851-P3-PA	Control	Tulahuen	2019-10-01	CE Negative household (1-1)	6	1	0	1	NA	C- CB-851	NA	6	CB-851-P3	Perianal tape	NA	NA	Fur	0
CB851-P3-PB	Control	Tulahuen	2019-10-01	CE Negative household (1-1)	6	1	0	1	NA	C- CB-851	NA	6	CB-851-P3	Muzzle tape	NA	NA	Fur	0
CB851-P3H	Control	Tulahuen	2019-10-01	CE Negative household (1-1)	6	1	0	1	NA	C- CB-851	NA	6	CB-851-P3	Swab	NA	NA	Fecal swab	0
CB851-P4-PA	Control	Tulahuen	2019-10-01	CE Negative household (1-1)	6	1	0	1	NA	C- CB-851	NA	6	CB-851-P4	Perianal tape	NA	NA	Fur	0
CB851-P4-PB	Control	Tulahuen	2019-10-01	CE Negative household (1-1)	6	1	0	1	NA	C- CB-851	NA	6	CB-851-P4	Muzzle tape	NA	NA	Fur	0
CB851-P4H	Control	Tulahuen	2019-10-01	CE Negative household (1-1)	6	1	0	1	NA	C- CB-851	NA	6	CB-851-P4	Swab	NA	NA	Fecal swab	0
CB851-P5-PA	Control	Tulahuen	2019-10-01	CE Negative household (1-1)	6	1	0	1	NA	C- CB-851	NA	6	CB-851-P5	Perianal tape	NA	NA	Fur	0
CB851-P5-PB	Control	Tulahuen	2019-10-01	CE Negative household (1-1)	6	1	0	1	NA	C- CB-851	NA	6	CB-851-P5	Muzzle tape	NA	NA	Fur	0
CB851-P5H	Control	Tulahuen	2019-10-01	CE Negative household (1-1)	6	1	0	1	NA	C- CB-851	NA	6	CB-851-P5	Swab	NA	NA	Fecal swab	0
CB851-P6-PA	Control	Tulahuen	2019-10-01	CE Negative household (1-1)	6	1	0	1	NA	C- CB-851	NA	6	CB-851-P6	Perianal tape	NA	NA	Fur	0
CB851-P6-PB	Control	Tulahuen	2019-10-01	CE Negative household (1-1)	6	1	0	1	NA	C- CB-851	NA	6	CB-851-P6	Muzzle tape	NA	NA	Fur	0
CB851-P6H	Control	Tulahuen	2019-10-01	CE Negative household (1-1)	6	1	0	1	NA	C- CB-851	NA	6	CB-851-P6	Swab	NA	NA	Fecal swab	0
CB851-Z1A	Control	Tulahuen	2019-10-01	CE Negative household (1-1)	6	1	0	1	yes	C- CB-851	Pair 1 tape 1	6	NA	NA	NA	NA	Shoe sole	0
CB851-Z1B	Control	Tulahuen	2019-10-01	CE Negative household (1-1)	6	1	0	1	yes	C- CB-851	Pair 1 tape 2	6	NA	NA	NA	NA	Shoe sole	1
CB851-Z2A	Control	Tulahuen	2019-10-01	CE Negative household (1-1)	6	1	0	1	yes	C- CB-851	Pair 2 tape 1	6	NA	NA	NA	NA	Shoe sole	0
CB851-Z2B	Control	Tulahuen	2019-10-01	CE Negative household (1-1)	6	1	0	1	yes	C- CB-851	Pair 2 tape 2	6	NA	NA	NA	NA	Shoe sole	0
C-PR-971-Z1A	Control	Tulahuen	2019-10-01	CE Negative household (1-2)	4	2	0	2	no	C-PR-971	Pair 1 tape 1	3	NA	NA	NA	NA	Shoe sole	0
C-PR-971-Z1B	Control	Tulahuen	2019-10-01	CE Negative household (1-2)	4	2	0	2	no	C-PR-971	Pair 1 tape 2	3	NA	NA	NA	NA	Shoe sole	0
PR-971-Z2A	Control	Tulahuen	2019-10-01	CE Negative household (1-2)	4	2	0	2	no	C-PR-971	Pair 2 tape 1	3	NA	NA	NA	NA	Shoe sole	0
PR-971-Z2B	Control	Tulahuen	2019-10-01	CE Negative household (1-2)	4	2	0	2	no	C-PR-971	Pair 2 tape 2	3	NA	NA	NA	NA	Shoe sole	0
PR971 S1	Control	Tulahuen	2019-10-01	CE Negative household (1-2)	4	2	0	2	NA	C-PR-971	NA	3	NA	NA	Main entrance	NA	Soil	0
PR971 S2	Control	Tulahuen	2019-10-01	CE Negative household (1-2)	4	2	0	2	NA	C-PR-971	NA	3	NA	NA	Backyard entrance	NA	Soil	0
PR971-P1-PH	Control	Tulahuen	2019-10-01	CE Negative household (1-2)	4	2	0	2	NA	C-PR-971	NA	3	PR-971-P1	Muzzle tape	NA	NA	Fur	1
PR971-P1-PP	Control	Tulahuen	2019-10-01	CE Negative household (1-2)	4	2	0	2	NA	C-PR-971	NA	3	PR-971-P1	Perianal tape	NA	NA	Fur	0
PR971-P1H	Control	Tulahuen	2019-10-01	CE Negative household (1-2)	4	2	0	2	NA	C-PR-971	NA	3	PR-971-P1	Swab	NA	NA	Fecal swab	0
PR971-P2-PH	Control	Tulahuen	2019-10-01	CE Negative household (1-2)	4	2	0	2	NA	C-PR-971	NA	3	PR-971-P2	Muzzle tape	NA	NA	Fur	0
PR971-P2-PP	Control	Tulahuen	2019-10-01	CE Negative household (1-2)	4	2	0	2	NA	C-PR-971	NA	3	PR-971-P2	Perianal tape	NA	NA	Fur	1
PR971-P2H	Control	Tulahuen	2019-10-01	CE Negative household (1-2)	4	2	0	2	NA	C-PR-971	NA	3	PR-971-P2	Swab	NA	NA	Fecal swab	0
PR971-P3-PH	Control	Tulahuen	2019-10-01	CE Negative household (1-2)	4	2	0	2	NA	C-PR-971	NA	3	PR-971-P3	Muzzle tape	NA	NA	Fur	0
PR971-P3-PP	Control	Tulahuen	2019-10-01	CE Negative household (1-2)	4	2	0	2	NA	C-PR-971	NA	3	PR-971-P3	Perianal tape	NA	NA	Fur	0
PR971-P3H	Control	Tulahuen	2019-10-01	CE Negative household (1-2)	4	2	0	2	NA	C-PR-971	NA	3	PR-971-P3	Swab	NA	NA	Fecal swab	0
CB835 S1	Control	Tulahuen	2019-10-03	CE Negative household (1-3)	3	2	0	2	NA	C-CB-835	NA	7	NA	NA	Main entrance	NA	Soil	0
CB835 S2	Control	Tulahuen	2019-10-03	CE Negative household (1-3)	3	2	0	2	NA	C-CB-835	NA	7	NA	NA	Backyard entrance	NA	Soil	1
CB835 S3	Control	Tulahuen	2019-10-03	CE Negative household (1-3)	3	2	0	2	NA	C-CB-835	NA	7	NA	NA	Dogs area	NA	Soil	1
CB835-P1-PP	Control	Tulahuen	2019-10-03	CE Negative household (1-3)	3	2	0	2	NA	C-CB-835	NA	7	CB-835-P1	Perianal tape	NA	NA	Fur	0
CB835-P1H	Control	Tulahuen	2019-10-03	CE Negative household (1-3)	3	2	0	2	NA	C-CB-835	NA	7	CB-835-P1	Swab	NA	NA	Fecal swab	0
CB835-P1PH	Control	Tulahuen	2019-10-03	CE Negative household (1-3)	3	2	0	2	NA	C-CB-835	NA	7	CB-835-P1	Muzzle tape	NA	NA	Fur	0
CB835-P2-PH	Control	Tulahuen	2019-10-03	CE Negative household (1-3)	3	2	0	2	NA	C-CB-835	NA	7	CB-835-P2	Muzzle tape	NA	NA	Fur	0
CB835-P2-PP	Control	Tulahuen	2019-10-03	CE Negative household (1-3)	3	2	0	2	NA	C-CB-835	NA	7	CB-835-P2	Perianal tape	NA	NA	Fur	0
CB835-P2H	Control	Tulahuen	2019-10-03	CE Negative household (1-3)	3	2	0	2	NA	C-CB-835	NA	7	CB-835-P2	Faeces	NA	NA	Faeces	1
CB835-P3-PH	Control	Tulahuen	2019-10-03	CE Negative household (1-3)	3	2	0	2	NA	C-CB-835	NA	7	CB-835-P3	Muzzle tape	NA	NA	Fur	0
CB835-P3-PP	Control	Tulahuen	2019-10-03	CE Negative household (1-3)	3	2	0	2	NA	C-CB-835	NA	7	CB-835-P3	Perianal tape	NA	NA	Fur	0
CB835-P3H	Control	Tulahuen	2019-10-03	CE Negative household (1-3)	3	2	0	2	NA	C-CB-835	NA	7	CB-835-P3	Swab	NA	NA	Fecal swab	0
CB835-P4-PP	Control	Tulahuen	2019-10-03	CE Negative household (1-3)	3	2	0	2	NA	C-CB-835	NA	7	CB-835-P4	Perianal tape	NA	NA	Fur	0
CB835-P4H	Control	Tulahuen	2019-10-03	CE Negative household (1-3)	3	2	0	2	NA	C-CB-835	NA	7	CB-835-P4	Swab	NA	NA	Fecal swab	0
CB835-P4PH	Control	Tulahuen	2019-10-03	CE Negative household (1-3)	3	2	0	2	NA	C-CB-835	NA	7	CB-835-P4	Muzzle tape	NA	NA	Fur	0
CB835-P5-PH	Control	Tulahuen	2019-10-03	CE Negative household (1-3)	3	2	0	2	NA	C-CB-835	NA	7	CB-835-P5	Muzzle tape	NA	NA	Fur	0
CB835-P5-PP	Control	Tulahuen	2019-10-03	CE Negative household (1-3)	3	2	0	2	NA	C-CB-835	NA	7	CB-835-P5	Perianal tape	NA	NA	Fur	0
CB835-P5H	Control	Tulahuen	2019-10-03	CE Negative household (1-3)	3	2	0	2	NA	C-CB-835	NA	7	CB-835-P5	Swab	NA	NA	Fecal swab	0
CB835-P6-PH	Control	Tulahuen	2019-10-03	CE Negative household (1-3)	3	2	0	2	NA	C-CB-835	NA	7	CB-835-P6	Muzzle tape	NA	NA	Fur	0
CB835-P6-PP	Control	Tulahuen	2019-10-03	CE Negative household (1-3)	3	2	0	2	NA	C-CB-835	NA	7	CB-835-P6	Perianal tape	NA	NA	Fur	0
CB835-P6H	Control	Tulahuen	2019-10-03	CE Negative household (1-3)	3	2	0	2	NA	C-CB-835	NA	7	CB-835-P6	Swab	NA	NA	Fecal swab	0
CB835-P7-PH	Control	Tulahuen	2019-10-03	CE Negative household (1-3)	3	2	0	2	NA	C-CB-835	NA	7	CB-835-P7	Muzzle tape	NA	NA	Fur	0
CB835-P7-PP	Control	Tulahuen	2019-10-03	CE Negative household (1-3)	3	2	0	2	NA	C-CB-835	NA	7	CB-835-P7	Perianal tape	NA	NA	Fur	0
CB835-P7H	Control	Tulahuen	2019-10-03	CE Negative household (1-3)	3	2	0	2	NA	C-CB-835	NA	7	CB-835-P7	Swab	NA	NA	Fecal swab	0
CB835-Z1A	Control	Tulahuen	2019-10-03	CE Negative household (1-3)	3	2	0	2	yes	C-CB-835	Pair 1 tape 1	7	NA	NA	NA	NA	Shoe sole	0
CB835-Z1B	Control	Tulahuen	2019-10-03	CE Negative household (1-3)	3	2	0	2	yes	C-CB-835	Pair 2 tape 2	7	NA	NA	NA	NA	Shoe sole	0
CB835-Z2A	Control	Tulahuen	2019-10-03	CE Negative household (1-3)	3	2	0	2	yes	C-CB-835	Pair 2 tape 1	7	NA	NA	NA	NA	Shoe sole	0
CB835-Z2B	Control	Tulahuen	2019-10-03	CE Negative household (1-3)	3	2	0	2	yes	C-CB-835	Pair 2 tape 2	7	NA	NA	NA	NA	Shoe sole	0
PR1084 L1	Control	Tulahuen	2019-10-07	CE Negative household (3-1)	2	2	0	2	NA	C-PR-1084	NA	3	NA	NA	NA	own backyard	Vegetable	0
PR1084 S1	Control	Tulahuen	2019-10-07	CE Negative household (3-1)	2	2	0	2	NA	C-PR-1084	NA	3	NA	NA	Main entrance	NA	Soil	0
PR1084 S3	Control	Tulahuen	2019-10-07	CE Negative household (3-1)	2	2	0	2	NA	C-PR-1084	NA	3	NA	NA	Dogs area	NA	Soil	0
PR1084-P1-PP	Control	Tulahuen	2019-10-07	CE Negative household (3-1)	2	2	0	2	NA	C-PR-1084	NA	3	PR-1084-P1	Perianal tape	NA	NA	Fur	0
PR1084-P1H	Control	Tulahuen	2019-10-07	CE Negative household (3-1)	2	2	0	2	NA	C-PR-1084	NA	3	PR-1084-P1	Swab	NA	NA	Fecal swab	0
PR1084-P1H	Control	Tulahuen	2019-10-07	CE Negative household (3-1)	2	2	0	2	NA	C-PR-1084	NA	3	PR-1084-P1	Muzzle tape	NA	NA	Fur	1
PR1084-P2-PH	Control	Tulahuen	2019-10-07	CE Negative household (3-1)	2	2	0	2	NA	C-PR-1084	NA	3	PR-1084-P2	Muzzle tape	NA	NA	Fur	0
PR1084-P2-PP	Control	Tulahuen	2019-10-07	CE Negative household (3-1)	2	2	0	2	NA	C-PR-1084	NA	3	PR-1084-P2	Perianal tape	NA	NA	Fur	1
PR1084-P2H	Control	Tulahuen	2019-10-07	CE Negative household (3-1)	2	2	0	2	NA	C-PR-1084	NA	3	PR-1084-P2	Faeces	NA	NA	Faeces	0
PR1084-P3-PP	Control	Tulahuen	2019-10-07	CE Negative household (3-1)	2	2	0	2	NA	C-PR-1084	NA	3	PR-1084-P3	Perianal tape	NA	NA	Fur	0
PR1084-P3H	Control	Tulahuen	2019-10-07	CE Negative household (3-1)	2	2	0	2	NA	C-PR-1084	NA	3	PR-1084-P3	Swab	NA	NA	Fecal swab	0
PR1084-P3H	Control	Tulahuen	2019-10-07	CE Negative household (3-1)	2	2	0	2	NA	C-PR-1084	NA	3	PR-1084-P3	Muzzle tape	NA	NA	Fur	0
PR1084-Z1A	Control	Tulahuen	2019-10-07	CE Negative household (3-1)	2	2	0	2	yes	C-PR-1084	Pair 1 tape 1	3	NA	NA	NA	NA	Shoe sole	1
PR1084-Z1B	Control	Tulahuen	2019-10-07	CE Negative household (3-1)	2	2	0	2	yes	C-PR-1084	Pair 1 tape 2	3	NA	NA	NA	NA	Shoe sole	0
PR1084-Z2A	Control	Tulahuen	2019-10-07	CE Negative household (3-1)	2	2	0	2	yes	C-PR-1084	Pair 2 tape 1	3	NA	NA	NA	NA	Shoe sole	0
PR1084-Z2B	Control	Tulahuen	2019-10-07	CE Negative household (3-1)	2	2	0	2	yes	C-PR-1084	Pair 2 tape 2	3	NA	NA	NA	NA	Shoe sole	0
PR1073 L1	Control	Tulahuen	2019-10-07	CE Negative household (3-2)	6	5	0	5	NA	C-PR-1073	NA	1	NA	NA	NA	own backyard	Vegetable	0
PR1073 L3	Control	Tulahuen	2019-10-07	CE Negative household (3-2)	6	5	0	5	NA	C-PR-1073	NA	1	NA	NA	NA	own backyard	Vegetable	0
PR1073-P1-PH	Control	Tulahuen	2019-10-07	CE Negative household (3-2)	6	5	0	5	NA	C-PR-1073	NA	1	PR-1073-P1	Muzzle tape	NA	NA	Fur	0
PR1073-P1-PP	Control	Tulahuen	2019-10-07	CE Negative household (3-2)	6	5	0	5	NA	C-PR-1073	NA	1	PR-1073-P1	Perianal tape	NA	NA	Fur	0
PR1073-P1H	Control	Tulahuen	2019-10-07	CE Negative household (3-2)	6	5	0	5	NA	C-PR-1073	NA	1	PR-1073-P1	Faeces	NA	NA	Faeces	0
PR1073-Z1A	Control	Tulahuen	2019-10-07	CE Negative household (3-2)	6	5	0	5	yes	C-PR-1073	Pair 1 tape 1	1	NA	NA	NA	NA	Shoe sole	0
PR1073-Z1B	Control	Tulahuen	2019-10-07	CE Negative household (3-2)	6	5	0	5	yes	C-PR-1073	Pair 1 tape 2	1	NA	NA	NA	NA	Shoe sole	1
CPR1042-P1H	Control	Tulahuen	2019-10-07	CE Negative household (3-3)	5	3	0	3	NA	C-PR-1042	NA	2	PR-1042-P1	Muzzle tape	NA	NA	Fur	1
CPR1042-P1PP	Control	Tulahuen	2019-10-07	CE Negative household (3-3)	5	3	0	3	NA	C-PR-1042	NA	2	PR-1042-P1	Perianal tape	NA	NA	Fur	1
CPR1042-P2H	Control	Tulahuen	2019-10-07	CE Negative household (3-3)	5	3	0	3	NA	C-PR-1042	NA	2	PR-1042-P2	Muzzle tape	NA	NA	Fur	0
PR1042 S1	Control	Tulahuen	2019-10-07	CE Negative household (3-3)	5	3	0	3	NA	C-PR-1042	NA	2	NA	NA	Main entrance	NA	Soil	0
PR1042 S2	Control	Tulahuen	2019-10-07	CE Negative household (3-3)	5	3	0	3	NA	C-PR-1042	NA	2	NA	NA	Backyard entrance	NA	Soil	0
PR1042 S3	Control	Tulahuen	2019-10-07	CE Negative household (3-3)	5	3	0	3	NA	C-PR-1042	NA	2	NA	NA	Dogs area	NA	Soil	0
PR1042-P1H	Control	Tulahuen	2019-10-07	CE Negative household (3-3)	5	3	0	3	NA	C-PR-1042	NA	2	PR-1042-P1	Faeces	NA	NA	Faeces	0
PR1042-P2H	Control	Tulahuen	2019-10-07	CE Negative household (3-3)	5	3	0	3	NA	C-PR-1042	NA	2	PR-1042-P2	Faeces	NA	NA	Faeces	1
PR1042-Z1A	Control	Tulahuen	2019-10-07	CE Negative household (3-3)	5	3	0	3	yes	C-PR-1042	Pair 1 tape 1	2	NA	NA	NA	NA	Shoe sole	0
PR1042-Z1B	Control	Tulahuen	2019-10-07	CE Negative household (3-3)	5	3	0	3	yes	C-PR-1042	Pair 1 tape 2	2	NA	NA	NA	NA	Shoe sole	0
PR1042-Z2A	Control	Tulahuen	2019-10-07	CE Negative household (3-3)	5	3	0	3	yes	C-PR-1042	Pair 2 tape 1	2	NA	NA	NA	NA	Shoe sole	0
PR1042-Z2B	Control	Tulahuen	2019-10-07	CE Negative household (3-3)	5	3	0	3	yes	C-PR-1042	Pair 2 tape 2	2	NA	NA	NA	NA	Shoe sole	0
PR1024 L1	Control	Tulahuen	2019-10-03	CE Negative household (4-1)	2	1	0	1	NA	C-PR-1024	NA	3	NA	NA	NA	own backyard	Vegetable	0
PR1024 S1	Control	Tulahuen	2019-10-03	CE Negative household (4-1)	2	1	0	1	NA	C-PR-1024	NA	3	NA	NA	Main entrance	NA	Soil	0
PR1024 S2	Control	Tulahuen	2019-10-03	CE Negative household (4-1)	2	1	0	1	NA	C-PR-1024	NA	3	NA	NA	Backyard entrance	NA	Soil	0
PR1024 S3	Control	Tulahuen	2019-10-03	CE Negative household (4-1)	2	1	0	1	NA	C-PR-1024	NA	3	NA	NA	Dogs area	NA	Soil	0
PR1024-P1-PH	Control	Tulahuen	2019-10-03	CE Negative household (4-1)	2	1	0	1	NA	C-PR-1024	NA	3	PR-1024-P1	Muzzle tape	NA	NA	Fur	0
PR1024-P1-PP	Control	Tulahuen	2019-10-03	CE Negative household (4-1)	2	1	0	1	NA	C-PR-1024	NA	3	PR-1024-P1	Perianal tape	NA	NA	Fur	0
PR1024-P2-PH	Control	Tulahuen	2019-10-03	CE Negative household (4-1)	2	1	0	1	NA	C-PR-1024	NA	3	PR-1024-P2	Muzzle tape	NA	NA	Fur	0
PR1024-P2-PP	Control	Tulahuen	2019-10-03	CE Negative household (4-1)	2	1	0	1	NA	C-PR-1024	NA	3	PR-1024-P2	Perianal tape	NA	NA	Fur	1
PR1024-P2H	Control	Tulahuen	2019-10-03	CE Negative household (4-1)	2	1	0	1	NA	C-PR-1024	NA	3	PR-1024-P2	Faeces	NA	NA	Faeces	0
PR1024-P3-PH	Control	Tulahuen	2019-10-03	CE Negative household (4-1)	2	1	0	1	NA	C-PR-1024	NA	3	PR-1024-P3	Muzzle tape	NA	NA	Fur	0
PR1024-P3-PP	Control	Tulahuen	2019-10-03	CE Negative household (4-1)	2	1	0	1	NA	C-PR-1024	NA	3	PR-10-24-P3	Perianal tape	NA	NA	Fur	0
PR1024-P3H	Control	Tulahuen	2019-10-03	CE Negative household (4-1)	2	1	0	1	NA	C-PR-1024	NA	3	PR-1024-P3	Swab	NA	NA	Fecal swab	0
PR1024-Z1A	Control	Tulahuen	2019-10-03	CE Negative household (4-1)	2	1	0	1	yes	C-PR-1024	Pair 1 tape 1	3	NA	NA	NA	NA	Shoe sole	0
PR1024-Z1B	Control	Tulahuen	2019-10-03	CE Negative household (4-1)	2	1	0	1	yes	C-PR-1024	Pair 1 tape 2	3	NA	NA	NA	NA	Shoe sole	0
PR1024-Z2A	Control	Tulahuen	2019-10-03	CE Negative household (4-1)	2	1	0	1	yes	C-PR-1024	Pair 2 tape 1	3	NA	NA	NA	NA	Shoe sole	0
PR1024-Z2B	Control	Tulahuen	2019-10-03	CE Negative household (4-1)	2	1	0	1	yes	C-PR-1024	Pair 2 tape 2	3	NA	NA	NA	NA	Shoe sole	0
PR1007 L2	Control	Tulahuen	2019-10-03	CE Negative household (4-2)	4	3	0	3	NA	C-PR-1007	NA	0	NA	NA	NA	own backyard	Vegetable	0
PR1007 S1	Control	Tulahuen	2019-10-03	CE Negative household (4-2)	4	3	0	3	NA	C-PR-1007	NA	0	NA	NA	Main entrance	NA	Soil	0
PR1007 S2	Control	Tulahuen	2019-10-03	CE Negative household (4-2)	4	3	0	3	NA	C-PR-1007	NA	0	NA	NA	Backyard entrance	NA	Soil	0
PR1007-Z1A	Control	Tulahuen	2019-10-03	CE Negative household (4-2)	4	3	0	3	no	C-PR-1007	Pair 1 tape 1	0	NA	NA	NA	NA	Shoe sole	0
PR1007-Z1B	Control	Tulahuen	2019-10-03	CE Negative household (4-2)	4	3	0	3	no	C-PR-1007	Pair 1 tape 2	0	NA	NA	NA	NA	Shoe sole	0
PR1007-Z2A	Control	Tulahuen	2019-10-03	CE Negative household (4-2)	4	3	0	3	no	C-PR-1007	Pair 2 tape 1	0	NA	NA	NA	NA	Shoe sole	0
PR1007-Z2B	Control	Tulahuen	2019-10-03	CE Negative household (4-2)	4	3	0	3	no	C-PR-1007	Pair 2 tape 2	0	NA	NA	NA	NA	Shoe sole	0
CB884 S1	Control	Tulahuen	2019-10-03	CE Negative household (4-3)	2	1	0	1	NA	C-CB-884	NA	1	NA	NA	Main entrance	NA	Soil	0
CB884 S3	Control	Tulahuen	2019-10-03	CE Negative household (4-3)	2	1	0	1	NA	C-CB-884	NA	1	NA	NA	Dogs area	NA	Soil	0
CB884-P1H	Control	Tulahuen	2019-10-03	CE Negative household (4-3)	2	1	0	1	NA	C-CB-884	NA	1	CB-944-P1	Faeces	NA	NA	Faeces	0
CB884-Z1A	Control	Tulahuen	2019-10-03	CE Negative household (4-3)	2	1	0	1	no	C-CB-884	Pair 1 tape 1	1	NA	NA	NA	NA	Shoe sole	0
CB884-Z1B	Control	Tulahuen	2019-10-03	CE Negative household (4-3)	2	1	0	1	no	C-CB-884	Pair 1 tape 2	1	NA	NA	NA	NA	Shoe sole	1
CB884-Z2A	Control	Tulahuen	2019-10-03	CE Negative household (4-3)	2	1	0	1	no	C-CB-884	Pair 2 tape 1	1	NA	NA	NA	NA	Shoe sole	0
CB884-Z2B	Control	Tulahuen	2019-10-03	CE Negative household (4-3)	2	1	0	1	no	C-CB-884	Pair 2 tape 2	1	NA	NA	NA	NA	Shoe sole	0
CB877 L1	Control	Tulahuen	2019-10-04	CE negative household (5-1)	4	2	0	2	NA	C-CB-877	NA	4	NA	NA	NA	Shop	Vegetable	0
CB877 S1	Control	Tulahuen	2019-10-04	CE negative household (5-1)	4	2	0	2	NA	C-CB-877	NA	4	NA	NA	Main entrance	NA	Soil	0
CB877 S2	Control	Tulahuen	2019-10-04	CE negative household (5-1)	4	2	0	2	NA	C-CB-877	NA	4	NA	NA	Backyard entrance	NA	Soil	0
CB877-P1-PP	Control	Tulahuen	2019-10-04	CE negative household (5-1)	4	2	0	2	NA	C-CB-877	NA	4	CB-877-P1	Perianal tape	NA	NA	Fur	1
CB877-P1H	Control	Tulahuen	2019-10-04	CE negative household (5-1)	4	2	0	2	NA	C-CB-877	NA	4	CB-877-P1	Swab	NA	NA	Fecal swab	0
CB877-P1H	Control	Tulahuen	2019-10-04	CE negative household (5-1)	4	2	0	2	NA	C-CB-877	NA	4	CB-877-P1	Muzzle tape	NA	NA	Fur	0
CB877-P2-PP	Control	Tulahuen	2019-10-04	CE negative household (5-1)	4	2	0	2	NA	C-CB-877	NA	4	CB-977-P2	Perianal tape	NA	NA	Fur	0
CB877-P2H	Control	Tulahuen	2019-10-04	CE negative household (5-1)	4	2	0	2	NA	C-CB-877	NA	4	CB-877-P2	Swab	NA	NA	Fecal swab	0
CB877-P2H	Control	Tulahuen	2019-10-04	CE negative household (5-1)	4	2	0	2	NA	C-CB-877	NA	4	CB-877-P2	Muzzle tape	NA	NA	Fur	0
CB877-P3-PP	Control	Tulahuen	2019-10-04	CE negative household (5-1)	4	2	0	2	NA	C-CB-877	NA	4	CB-877-P3	Perianal tape	NA	NA	Fur	1
CB877-P3H	Control	Tulahuen	2019-10-04	CE negative household (5-1)	4	2	0	2	NA	C-CB-877	NA	4	CB-877-P3	Swab	NA	NA	Fecal swab	0
CB877-P3H	Control	Tulahuen	2019-10-04	CE negative household (5-1)	4	2	0	2	NA	C-CB-877	NA	4	CB-877-P3	Muzzle tape	NA	NA	Fur	0
CB877-P4H	Control	Tulahuen	2019-10-04	CE negative household (5-1)	4	2	0	2	NA	C-CB-877	NA	4	CB-877-P4	Swab	NA	NA	Fecal swab	0
CB877-P4H	Control	Tulahuen	2019-10-04	CE negative household (5-1)	4	2	0	2	NA	C-CB-877	NA	4	CB-877-P4	Muzzle tape	NA	NA	Fur	1
CB877-P4P	Control	Tulahuen	2019-10-04	CE negative household (5-1)	4	2	0	2	NA	C-CB-877	NA	4	CB-877-P4	Perianal tape	NA	NA	Fur	1
CB877-Z1A	Control	Tulahuen	2019-10-04	CE negative household (5-1)	4	2	0	2	yes	C-CB-877	Pair 1 tape 1	4	NA	NA	NA	NA	Shoe sole	0
CB877-Z1B	Control	Tulahuen	2019-10-04	CE negative household (5-1)	4	2	0	2	yes	C-CB-877	Pair 1 tape 2	4	NA	NA	NA	NA	Shoe sole	0
CB877-Z2A	Control	Tulahuen	2019-10-04	CE negative household (5-1)	4	2	0	2	yes	C-CB-877	Pair 2 tape 1	4	NA	NA	NA	NA	Shoe sole	0
CB877-Z2B	Control	Tulahuen	2019-10-04	CE negative household (5-1)	4	2	0	2	yes	C-CB-877	Pair 2 tape 2	4	NA	NA	NA	NA	Shoe sole	0
PR1015 S1	Control	Tulahuen	2019-10-04	CE negative household (5-2)	3	1	0	1	NA	C-PR-1015	NA	1	NA	NA	Main entrance	NA	Soil	0
PR1015 S2	Control	Tulahuen	2019-10-04	CE negative household (5-2)	3	1	0	1	NA	C-PR-1015	NA	1	NA	NA	Backyard entrance	NA	Soil	0
PR1015 S3	Control	Tulahuen	2019-10-04	CE negative household (5-2)	3	1	0	1	NA	C-PR-1015	NA	1	NA	NA	Dogs area	NA	Soil	0
PR1015-P1-PP	Control	Tulahuen	2019-10-04	CE negative household (5-2)	3	1	0	1	NA	C-PR-1015	NA	1	PR-1015-P1	Perianal tape	NA	NA	Fur	1
PR1015-P1H	Control	Tulahuen	2019-10-04	CE negative household (5-2)	3	1	0	1	NA	C-PR-1015	NA	1	PR-1015-P1	Swab	NA	NA	Fecal swab	0
PR1015-P1H	Control	Tulahuen	2019-10-04	CE negative household (5-2)	3	1	0	1	NA	C-PR-1015	NA	1	PR-1015-P1	Muzzle tape	NA	NA	Fur	1
PR1015-Z1A	Control	Tulahuen	2019-10-04	CE negative household (5-2)	3	1	0	1	Yes	C-PR-1015	Pair 1 tape 1	1	NA	NA	NA	NA	Shoe sole	0
PR1015-Z1B	Control	Tulahuen	2019-10-04	CE negative household (5-2)	3	1	0	1	Yes	C-PR-1015	Pair 1 tape 2	1	NA	NA	NA	NA	Shoe sole	0
PR1015-Z2A	Control	Tulahuen	2019-10-04	CE negative household (5-2)	3	1	0	1	Yes	C-PR-1015	Pair 2 tape 1	1	NA	NA	NA	NA	Shoe sole	0
PR1015-Z2B	Control	Tulahuen	2019-10-04	CE negative household (5-2)	3	1	0	1	Yes	C-PR-1015	Pair 2 tape 2	1	NA	NA	NA	NA	Shoe sole	1
CB935 S1	Control	Tulahuen	2019-10-04	CE Negative household (5-3)	3	3	0	3	NA	C-CB-935	NA	2	NA	NA	Main entrance	NA	Soil	1
CB935 S2	Control	Tulahuen	2019-10-04	CE Negative household (5-3)	3	3	0	3	NA	C-CB-935	NA	2	NA	NA	Backyard entrance	NA	Soil	0
CB935-L1	Control	Tulahuen	2019-10-04	CE Negative household (5-3)	3	3	0	3	NA	C-CB-935	NA	2	NA	NA	NA	Other backyard	Vegetable	0
CB935-L2	Control	Tulahuen	2019-10-04	CE Negative household (5-3)	3	3	0	3	NA	C-CB-935	NA	2	NA	NA	NA	Other backyard	Vegetable	0
CB935-L3	Control	Tulahuen	2019-10-04	CE Negative household (5-3)	3	3	0	3	NA	C-CB-935	NA	2	NA	NA	NA	Other backyard	Vegetable	0
CB935-P1-PP	Control	Tulahuen	2019-10-04	CE Negative household (5-3)	3	3	0	3	NA	C-CB-935	NA	2	CB-935-P1	Perianal tape	NA	NA	Fur	1
CB935-P1H	Control	Tulahuen	2019-10-04	CE Negative household (5-3)	3	3	0	3	NA	C-CB-935	NA	2	CB-935-P1	Swab	NA	NA	Fecal swab	0
CB935-P1H	Control	Tulahuen	2019-10-04	CE Negative household (5-3)	3	3	0	3	NA	C-CB-935	NA	2	CB-935-P1	Muzzle tape	NA	NA	Fur	0
CB935-P2-PP	Control	Tulahuen	2019-10-04	CE Negative household (5-3)	3	3	0	3	NA	C-CB-935	NA	2	CB-935-P2	Perianal tape	NA	NA	Fur	1
CB935-P2H	Control	Tulahuen	2019-10-04	CE Negative household (5-3)	3	3	0	3	NA	C-CB-935	NA	2	CB-935-P2	Swab	NA	NA	Fecal swab	0
CB935-P2H	Control	Tulahuen	2019-10-04	CE Negative household (5-3)	3	3	0	3	NA	C-CB-935	NA	2	CB-935-P2	Muzzle tape	NA	NA	Fur	1
CB935-Z1A	Control	Tulahuen	2019-10-04	CE Negative household (5-3)	3	3	0	3	yes	C-CB-935	Pair 1 tape 1	2	NA	NA	NA	NA	Shoe sole	1
CB935-Z1B	Control	Tulahuen	2019-10-04	CE Negative household (5-3)	3	3	0	3	yes	C-CB-935	Pair 1 tape 2	2	NA	NA	NA	NA	Shoe sole	1
CB935-Z2A	Control	Tulahuen	2019-10-04	CE Negative household (5-3)	3	3	0	3	yes	C-CB-935	Pair 2 tape 1	2	NA	NA	NA	NA	Shoe sole	1
CB935-Z2B	Control	Tulahuen	2019-10-04	CE Negative household (5-3)	3	3	0	3	yes	C-CB-935	Pair 2 tape 2	2	NA	NA	NA	NA	Shoe sole	1
CB844 S1	Case	Tulahuen	2019-10-01	CE Positive household (1)	2	2	1	1	NA	C-CB844	NA	2	NA	NA	NA	NA	Soil	0
CB844-P1-PH	Case	Tulahuen	2019-10-01	CE Positive household (1)	2	2	1	1	NA	C-CB844	NA	2	CB-844-P1	Muzzle tape	NA	NA	Fur	0
CB844-P1-PP	Case	Tulahuen	2019-10-01	CE Positive household (1)	2	2	1	1	NA	C-CB844	NA	2	CB-844-P1	Perianal tape	NA	NA	Fur	0
CB844-P1H	Case	Tulahuen	2019-10-01	CE Positive household (1)	2	2	1	1	NA	C-CB844	NA	2	CB-844-P1	Swab	NA	NA	Fecal swab	1
CB844-P2H	Case	Tulahuen	2019-10-01	CE Positive household (1)	2	2	1	1	NA	C-CB844	NA	2	CB-844-P2	Swab	NA	NA	Fecal swab	0
CB844-P2H	Case	Tulahuen	2019-10-01	CE Positive household (1)	2	2	1	1	NA	C-CB844	NA	2	CB-844-P2	Muzzle tape	NA	NA	Fur	0
CB844-P2P	Case	Tulahuen	2019-10-01	CE Positive household (1)	2	2	1	1	NA	C-CB844	NA	2	CB-844-P2	Perianal tape	NA	NA	Fur	0
CB844-Z1A	Case	Tulahuen	2019-10-01	CE Positive household (1)	2	2	1	1	yes	C-CB844	Pair 1 tape 1	2	NA	NA	NA	NA	Shoe sole	0
CB844-Z1B	Case	Tulahuen	2019-10-01	CE Positive household (1)	2	2	1	1	yes	C-CB844	Pair 1 tape 2	2	NA	NA	NA	NA	Shoe sole	0
CB844-Z2A	Case	Tulahuen	2019-10-01	CE Positive household (1)	2	2	1	1	yes	C-CB844	Pair 2 tape 1	2	NA	NA	NA	NA	Shoe sole	0
CB844-Z2B	Case	Tulahuen	2019-10-01	CE Positive household (1)	2	2	1	1	yes	C-CB844	Pair 2 tape 2	2	NA	NA	NA	NA	Shoe sole	0
PR1071 L3	Control	Tulahuen	2019-10-04	CE Negative household (2-1)	2	2	0	2	NA	C-PR-1071	NA	2	NA	NA	NA	market	Vegetable	0
PR1071- S1	Control	Tulahuen	2019-10-04	CE Negative household (2-1)	2	2	0	2	NA	C-PR-1071	NA	2	NA	NA	Main entrance	NA	Soil	1
PR1071- S2	Control	Tulahuen	2019-10-04	CE Negative household (2-1)	2	2	0	2	NA	C-PR-1071	NA	2	NA	NA	Backyard entrance	NA	Soil	0
PR1071- S3	Control	Tulahuen	2019-10-04	CE Negative household (2-1)	2	2	0	2	NA	C-PR-1071	NA	2	NA	NA	Dogs area	NA	Soil	1
PR1071-P1-PH	Control	Tulahuen	2019-10-04	CE Negative household (2-1)	2	2	0	2	NA	C-PR-1071	NA	2	PR-1071-P1	Muzzle tape	NA	NA	Fur	1
PR1071-P1-PP	Control	Tulahuen	2019-10-04	CE Negative household (2-1)	2	2	0	2	NA	C-PR-1071	NA	2	PR-1071-P1	Perianal tape	NA	NA	Fur	1
PR1071-P1H	Control	Tulahuen	2019-10-04	CE Negative household (2-1)	2	2	0	2	NA	C-PR-1071	NA	2	PR-1071-P1	Faeces	NA	NA	Faeces	0
PR1071-P2-PA	Control	Tulahuen	2019-10-04	CE Negative household (2-1)	2	2	0	2	NA	C-PR-1071	NA	2	PR-1071-P2	Perianal tape	NA	NA	Fur	0
PR1071-P2H	Control	Tulahuen	2019-10-04	CE Negative household (2-1)	2	2	0	2	NA	C-PR-1071	NA	2	PR-1071-P2	Swab	NA	NA	Fecal swab	0
PR1071-P2H	Control	Tulahuen	2019-10-04	CE Negative household (2-1)	2	2	0	2	NA	C-PR-1071	NA	2	PR-1071-P2	Muzzle tape	NA	NA	Fur	0
PR1071-Z1A	Control	Tulahuen	2019-10-04	CE Negative household (2-1)	2	2	0	2	no	C-PR-1071	Pair 1 tape 1	2	NA	NA	NA	NA	Shoe sole	0
PR1071-Z1B	Control	Tulahuen	2019-10-04	CE Negative household (2-1)	2	2	0	2	no	C-PR-1071	Pair 1 tape 2	2	NA	NA	NA	NA	Shoe sole	0
PR1071-Z2A	Control	Tulahuen	2019-10-04	CE Negative household (2-1)	2	2	0	2	no	C-PR-1071	Pair 2 tape 1	2	NA	NA	NA	NA	Shoe sole	1
PR1071-Z2B	Control	Tulahuen	2019-10-04	CE Negative household (2-1)	2	2	0	2	no	C-PR-1071	Pair 2 tape 2	2	NA	NA	NA	NA	Shoe sole	1
PR1071L1	Control	Tulahuen	2019-10-04	CE Negative household (2-1)	2	2	0	2	NA	C-PR-1071	NA	1	NA	NA	NA	market	Vegetable	0
PR1077 S1	Control	Tulahuen	2019-10-04	CE Negative household (2-2)	3	1	0	1	NA	C-PR-1077	NA	1	NA	NA	Main entrance	NA	Soil	0
PR1077 S2	Control	Tulahuen	2019-10-04	CE Negative household (2-2)	3	1	0	1	NA	C-PR-1077	NA	1	NA	NA	Backyard entrance	NA	Soil	1
PR1077-P1-PH	Control	Tulahuen	2019-10-04	CE Negative household (2-2)	3	1	0	1	NA	C-PR-1077	NA	1	PR-1077-P1	Muzzle tape	NA	NA	Fur	0
PR1077-P1-PP	Control	Tulahuen	2019-10-04	CE Negative household (2-2)	3	1	0	1	NA	C-PR-1077	NA	1	PR-1077-P1	Perianal tape	NA	NA	Fur	0
PR1077-P1H	Control	Tulahuen	2019-10-04	CE Negative household (2-2)	3	1	0	1	NA	C-PR-1077	NA	1	PR-1077-P1	Faeces	NA	NA	Faeces	0
PR1077-Z1A	Control	Tulahuen	2019-10-04	CE Negative household (2-2)	3	1	0	1	yes	C-PR-1077	Pair 1 tape 1	1	NA	NA	NA	NA	Shoe sole	0
PR1077-Z1B	Control	Tulahuen	2019-10-04	CE Negative household (2-2)	3	1	0	1	yes	C-PR-1077	Pair 1 tape 2	1	NA	NA	NA	NA	Shoe sole	1
PR1077-Z2A	Control	Tulahuen	2019-10-04	CE Negative household (2-2)	3	1	0	1	yes	C-PR-1077	Pair 2 tape 1	1	NA	NA	NA	NA	Shoe sole	1
PR1077-Z2B	Control	Tulahuen	2019-10-04	CE Negative household (2-2)	3	1	0	1	yes	C-PR-1077	Pair 2 tape 2	1	NA	NA	NA	NA	Shoe sole	0
PR999 S1	Control	Tulahuen	2019-10-03	CE Negative household (2-3)	4	2	0	2	NA	C-PR-999	NA	2	NA	NA	Main entrance	NA	Soil	0
PR999 S2	Control	Tulahuen	2019-10-03	CE Negative household (2-3)	4	2	0	2	NA	C-PR-999	NA	2	NA	NA	Backyard entrance	NA	Soil	0
PR999 S3	Control	Tulahuen	2019-10-03	CE Negative household (2-3)	4	2	0	2	NA	C-PR-999	NA	2	NA	NA	Dogs area	NA	Soil	0
PR999-P1-PH	Control	Tulahuen	2019-10-03	CE Negative household (2-3)	4	2	0	2	NA	C-PR-999	NA	2	PR-999-P1	Muzzle tape	NA	NA	Fur	0
PR999-P1-PP	Control	Tulahuen	2019-10-03	CE Negative household (2-3)	4	2	0	2	NA	C-PR-999	NA	2	PR-999-P1	Perianal tape	NA	NA	Fur	1
PR999-P1H	Control	Tulahuen	2019-10-03	CE Negative household (2-3)	4	2	0	2	NA	C-PR-999	NA	2	PR-999-P1	Swab	NA	NA	Fecal swab	0
PR999-P2-PH	Control	Tulahuen	2019-10-03	CE Negative household (2-3)	4	2	0	2	NA	C-PR-999	NA	2	PR-999-P2	muzzle tape	NA	NA	Fur	0
PR999-P2-PP	Control	Tulahuen	2019-10-03	CE Negative household (2-3)	4	2	0	2	NA	C-PR-999	NA	2	PR-999-P2	Perianal tape	NA	NA	Fur	1
PR999-P2H	Control	Tulahuen	2019-10-03	CE Negative household (2-3)	4	2	0	2	NA	C-PR-999	NA	2	PR-999-P2	Swab	NA	NA	Fecal swab	0
PR999-Z1A	Control	Tulahuen	2019-10-03	CE Negative household (2-3)	4	2	0	2	yes	C-PR-999	Pair 1 tape 1	2	NA	NA	NA	NA	Shoe sole	0
PR999-Z1B	Control	Tulahuen	2019-10-03	CE Negative household (2-3)	4	2	0	2	yes	C-PR-999	Pair 1 tape 2	2	NA	NA	NA	NA	Shoe sole	0
PR999-Z2A	Control	Tulahuen	2019-10-03	CE Negative household (2-3)	4	2	0	2	yes	C-PR-999	Pair 2 tape 1	2	NA	NA	NA	NA	Shoe sole	0
PR999-Z2B	Control	Tulahuen	2019-10-03	CE Negative household (2-3)	4	2	0	2	yes	C-PR-999	Pair 2 tape 2	2	NA	NA	NA	NA	Shoe sole	0
PR991 L2	Case	Tulahuen	2019-10-03	CE Positive household (2)	2	2	1	1	NA	C-PR-941	NA	0	NA	NA	NA	own backyard	Vegetable	0
PR991 L3	Case	Tulahuen	2019-10-03	CE Positive household (2)	2	2	1	1	NA	C-PR-941	NA	0	NA	NA	NA	own backyard	Vegetable	0
PR991 S1	Case	Tulahuen	2019-10-03	CE Positive household (2)	2	2	1	1	NA	C-PR-941	NA	0	NA	NA	Main entrance	NA	Soil	1
PR991 S3	Case	Tulahuen	2019-10-03	CE Positive household (2)	2	2	1	1	NA	C-PR-941	NA	0	NA	NA	Backyard entrance	NA	Soil	1
PR991-L1	Case	Tulahuen	2019-10-03	CE Positive household (2)	2	2	1	1	NA	C-PR-941	NA	0	NA	NA	NA	own backyard	Vegetable	0
PR991-Z1A	Case	Tulahuen	2019-10-03	CE Positive household (2)	2	2	1	1	yes	C-PR-941	Pair 1 tape 1	0	NA	NA	NA	NA	Shoe sole	0
PR991-Z1B	Case	Tulahuen	2019-10-03	CE Positive household (2)	2	2	1	1	yes	C-PR-941	Pair 1 tape 2	0	NA	NA	NA	NA	Shoe sole	0
PR991-Z2A	Case	Tulahuen	2019-10-03	CE Positive household (2)	2	2	1	1	yes	C-PR-941	Pair 2 tape 1	0	NA	NA	NA	NA	Shoe sole	1
PR991-Z2B	Case	Tulahuen	2019-10-03	CE Positive household (2)	2	2	1	1	yes	C-PR-941	Pair 2 tape 2	0	NA	NA	NA	NA	Shoe sole	0
CB852 L2	Case	Tulahuen	2019-10-01	CE Positive household (3)	3	2	1	1	NA	C-CB-852	NA	1	NA	NA	NA	market	Vegetable	0
CB852-P1-PH	Case	Tulahuen	2019-10-01	CE Positive household (3)	3	2	1	1	NA	C-CB-852	NA	1	CB-852-P1	Muzzle tape	NA	NA	Fur	0
CB852-P1-PP	Case	Tulahuen	2019-10-01	CE Positive household (3)	3	2	1	1	NA	C-CB-852	NA	1	CB-852-P1	Perianal tape	NA	NA	Fur	0
CB852-P1H	Case	Tulahuen	2019-10-01	CE Positive household (3)	3	2	1	1	NA	C-CB-852	NA	1	CB-852-P1	Faeces	NA	NA	Faeces	1
CB852-Z1A	Case	Tulahuen	2019-10-01	CE Positive household (3)	3	2	1	1	yes	C-CB-852	Pair 1 tape 1	1	NA	NA	NA	NA	Shoe sole	0
CB852-Z1B	Case	Tulahuen	2019-10-01	CE Positive household (3)	3	2	1	1	yes	C-CB-852	Pair 1 tape 2	1	NA	NA	NA	NA	Shoe sole	0
CB852-Z2A	Case	Tulahuen	2019-10-01	CE Positive household (3)	3	2	1	1	yes	C-CB-852	Pair 2 tape 1	1	NA	NA	NA	NA	Shoe sole	0
CB852-Z2A	Case	Tulahuen	2019-10-01	CE Positive household (3)	3	2	1	1	yes	C-CB-852	Pair 2 tape 2	1	NA	NA	NA	NA	Shoe sole	0
CB897 S1	Case	Tulahuen	2019-10-03	CE Positive household (4)	5	2	1	1	NA	C-CB-897	NA	0	NA	NA	Main entrance	NA	Soil	0
CB897 S2	Case	Tulahuen	2019-10-03	CE Positive household (4)	5	2	1	1	NA	C-CB-897	NA	0	NA	NA	Backyard entrance	NA	Soil	0
CB897 S3	Case	Tulahuen	2019-10-03	CE Positive household (4)	5	2	1	1	NA	C-CB-897	NA	0	NA	NA	Dogs area	NA	Soil	0
CB897-Z1A	Case	Tulahuen	2019-10-03	CE Positive household (4)	5	2	1	1	yes	C-CB-897	Pair 1 tape 1	0	NA	NA	NA	NA	Shoe sole	0
CB897-Z1B	Case	Tulahuen	2019-10-03	CE Positive household (4)	5	2	1	1	yes	C-CB-897	Pair 1 tape 2	0	NA	NA	NA	NA	Shoe sole	0
CB897-Z2A	Case	Tulahuen	2019-10-03	CE Positive household (4)	5	2	1	1	yes	C-CB-897	Pair 2 tape 1	0	NA	NA	NA	NA	Shoe sole	0
CB897-Z2B	Case	Tulahuen	2019-10-03	CE Positive household (4)	5	2	1	1	yes	C-CB-897	Pair 2 tape 2	0	NA	NA	NA	NA	Shoe sole	0
PR-983-P1-PP	Case	Tulahuen	2024-10-04	CE Positive household (5)	2	2	1	1	NA	C-PR-983	NA	2	PR-983-P1	Perianal tape	NA	NA	Fur	1
PR-983-P1H	Case	Tulahuen	2024-10-04	CE Positive household (5)	2	2	1	1	NA	C-PR-983	NA	2	PR-983-P1	Muzzle tape	NA	NA	Fur	1
PR-983-P2-PP	Case	Tulahuen	2024-10-04	CE Positive household (5)	2	2	1	1	NA	C-PR-983	NA	2	PR-983-P2	Perianal tape	NA	NA	Fur	0
PR-983-P2H	Case	Tulahuen	2024-10-04	CE Positive household (5)	2	2	1	1	NA	C-PR-983	NA	2	PR-983-P2	Muzzle tape	NA	NA	Fur	1
PR983 S1	Case	Tulahuen	2024-10-04	CE Positive household (5)	2	2	1	1	NA	C-PR-983	NA	2	NA	NA	Main entrance	NA	Soil	0
PR983 S2	Case	Tulahuen	2024-10-04	CE Positive household (5)	2	2	1	1	NA	C-PR-983	NA	2	NA	NA	Backyard entrance	NA	Soil	0
PR983 S3	Case	Tulahuen	2024-10-04	CE Positive household (5)	2	2	1	1	NA	C-PR-983	NA	2	NA	NA	Dogs area	NA	Soil	0
PR983-P2H	Case	Tulahuen	2024-10-04	CE Positive household (5)	2	2	1	1	NA	C-PR-983	NA	2	PR-983-P2	Swab	NA	NA	Fecal swab	0
PR983-Z1A	Case	Tulahuen	2024-10-04	CE Positive household (5)	2	2	1	1	yes	C-PR-983	Pair 1 tape 1	2	NA	NA	NA	NA	Shoe sole	0
PR983-Z1B	Case	Tulahuen	2024-10-04	CE Positive household (5)	2	2	1	1	yes	C-PR-983	Pair 1 tape 2	2	NA	NA	NA	NA	Shoe sole	0
PR983-Z2A	Case	Tulahuen	2024-10-04	CE Positive household (5)	2	2	1	1	yes	C-PR-983	Pair 2 tape 1	2	NA	NA	NA	NA	Shoe sole	0
PR983-Z2B	Case	Tulahuen	2024-10-04	CE Positive household (5)	2	2	1	1	yes	C-PR-983	Pair 2 tape 2	2	NA	NA	NA	NA	Shoe sole	0

## Sheet: Chile_common areas
Date	Location	Sample Code	Sample place	sample Location	Matrix	PCR result
2019-10-04	Tulahuen	C3H1 -PLAZA	Common	3	Faeces	1
2019-10-04	Tulahuen	C3H2 PLAZA	Common	3	Faeces	1
2019-10-04	Tulahuen	C3H3 PLAZA	Common	3	Faeces	1
2019-10-04	Tulahuen	C3H4 PLAZA	Common	3	Faeces	1
2019-10-04	Tulahuen	C3H5 PLAZA	Common	3	Faeces	1
2019-10-04	Tulahuen	C3H6 PLAZA	Common	3	Faeces	1
2019-10-04	Tulahuen	C3H7 PLAZA	Common	3	Faeces	0
2019-10-04	Tulahuen	C3H8 PLAZA	Common	3	Faeces	1
2019-10-04	Tulahuen	C3H9 PLAZA	Common	3	Faeces	0
2019-10-10	Tulahuen	C2H1 PLAZA	Common	2	Faeces	1
2019-10-10	Tulahuen	C2H2 PLAZA	Common	2	Faeces	1
2019-10-10	Tulahuen	C2H3 PLAZA	Common	2	Faeces	1
2019-10-10	Tulahuen	C2H4 PLAZA	Common	2	Faeces	0
2019-10-10	Tulahuen	C2H5 PLAZA	Common	2	Faeces	0
2019-10-10	Tulahuen	C2H6 PLAZA	Common	2	Faeces	0
2019-10-10	Tulahuen	C2H7 PLAZA	Common	2	Faeces	0
2019-10-10	Tulahuen	C2H8 PLAZA	Common	2	Faeces	0
2019-10-10	Tulahuen	C2H9 PLAZA	Common	2	Faeces	0
2019-10-05	Tulahuen	C1H3 CANCHA	Common	1	Faeces	1
2019-10-05	Tulahuen	C1H4 CANCHA	Common	1	Faeces	0
2019-10-05	Tulahuen	C1H5 CANCHA	Common	1	Faeces	0
2019-10-05	Tulahuen	C1H6 CANCHA	Common	1	Faeces	1
2019-10-05	Tulahuen	C1H7 CANCHA	Common	1	Faeces	1
2019-10-05	Tulahuen	C1H8 CANCHA	Common	1	Faeces	1
2019-10-05	Tulahuen	C1H9 CANCHA	Common	1	Faeces	1
2019-10-10	Tulahuen	Ubicación 2 suelo 1	Common	2	Soil	1
2019-10-10	Tulahuen	Ubicacion 2 suelo 2	Common	2	Soil	0
2019-10-10	Tulahuen	Ubicacion 2 suelo 3	Common	2	Soil	0
2019-10-10	Tulahuen	Ubicacion 2 suelo 4	Common	2	Soil	0
2019-10-10	Tulahuen	Ubicacion 2 suelo 5	Common	2	Soil	1
2019-10-10	Tulahuen	Ubicación 2 suelo 6	Common	2	Soil	1
2019-10-10	Tulahuen	Ubicacion 2 suelo 7	Common	2	Soil	0
2019-10-10	Tulahuen	Ubicacion 2 suelo 8	Common	2	Soil	1
2019-10-10	Tulahuen	Ubicacion 2 suelo 9	Common	2	Soil	0
2019-10-04	Tulahuen	Ubicacion 3 suelo 1	Common	3	Soil	0
2019-10-04	Tulahuen	Ubicacion 3 suelo 2	Common	3	Soil	0
2019-10-04	Tulahuen	Ubicacion 3 suelo 3	Common	3	Soil	1
2019-10-04	Tulahuen	Ubicacion 3 suelo 4	Common	3	Soil	1
2019-10-04	Tulahuen	Ubicacion 3 suelo 5	Common	3	Soil	1
2019-10-04	Tulahuen	Ubicacion 3 suelo 6	Common	3	Soil	0
2019-10-04	Tulahuen	Ubicacion 3 suelo 7	Common	3	Soil	0
2019-10-04	Tulahuen	Ubicacion 3 suelo 8	Common	3	Soil	1
2019-10-04	Tulahuen	Ubicacion 3 suelo 9	Common	3	Soil	1
2019-10-04	Tulahuen	Ubicación 1 suelo 1	Common	1	Soil	0
2019-10-04	Tulahuen	Ubicación 1 suelo 2	Common	1	Soil	0
2019-10-04	Tulahuen	Ubicación 1 suelo 3	Common	1	Soil	0
2019-10-04	Tulahuen	Ubicación 1 suelo 4	Common	1	Soil	0
2019-10-04	Tulahuen	Ubicación 1 suelo 5	Common	1	Soil	1
2019-10-04	Tulahuen	Ubicación 1 suelo 6	Common	1	Soil	0
2019-10-04	Tulahuen	Ubicación 1 suelo 7	Common	1	Soil	0
2019-10-04	Tulahuen	Ubicación 1 suelo 8	Common	1	Soil	0
2019-10-04	Tulahuen	Ubicación 1 suelo 9	Common	1	Soil	0
2019-10-08	Tulahuen	Minimarket 1	Market	1	Vegetable	0
2019-10-08	Tulahuen	Minimarket 1	Market	1	Vegetable	0
2019-10-08	Tulahuen	Minimarket 1	Market	1	Vegetable	0
2019-10-08	Tulahuen	Minimarket 1	Market	1	Vegetable	0
2019-10-08	Tulahuen	Minimarket 1	Market	1	Vegetable	0
2019-10-08	Tulahuen	Minimarket 1	Market	1	Vegetable	0
2019-10-08	Tulahuen	Minimarket 1	Market	1	Vegetable	0
2019-10-08	Tulahuen	Minimarket 1	Market	1	Vegetable	0
2019-10-09	Tulahuen	Minimarket 2	Market	2	Vegetable	0
2019-10-09	Tulahuen	Minimarket 2	Market	2	Vegetable	0

## Sheet: Peru_households
Sample code	Household Type	Village	Date	Household code	People household	People screened by US	Positive by US	Negative by US	Shoe of person screened by US	Participant code	Shoe sole sample	Dogs in household	Dog code	Dog sample	Origin of soil	Matrix	PCR result
CCI.1-A2	Control	Canchayllo	2021-04-26	CE Negative household (1-1)	3	2	0	2	NA	44376000	NA	3	44376000-P2	SWAB	NA	Fecal swab	0
CCI.1-A3	Control	Canchayllo	2021-04-26	CE Negative household (1-1)	3	2	0	2	NA	44376000	NA	3	44376000-P3	SWAB	NA	Fecal swab	0
CCI.1-B1	Control	Canchayllo	2021-04-26	CE Negative household (1-1)	3	2	0	2	NA	44376000	NA	3	44376000-P1	MUZZLE TAPE	NA	Fur	0
CCI.1-B2	Control	Canchayllo	2021-04-26	CE Negative household (1-1)	3	2	0	2	NA	44376000	NA	3	44376000-P2	MUZZLE TAPE	NA	Fur	0
CCI.1-B3	Control	Canchayllo	2021-04-26	CE Negative household (1-1)	3	2	0	2	NA	44376000	NA	3	44376000-P3	MUZZLE TAPE	NA	Fur	0
CCI.1-C1	Control	Canchayllo	2021-04-26	CE Negative household (1-1)	3	2	0	2	NA	44376000	NA	3	44376000-P1	PERIANAL TAPE	NA	Fur	1
CCI.1-C2	Control	Canchayllo	2021-04-26	CE Negative household (1-1)	3	2	0	2	NA	44376000	NA	3	44376000-P2	PERIANAL TAPE	NA	Fur	0
CCI.1-C3	Control	Canchayllo	2021-04-26	CE Negative household (1-1)	3	2	0	2	NA	44376000	NA	3	44376000-P3	PERIANAL TAPE	NA	Fur	1
CCI.1-D1	Control	Canchayllo	2021-04-26	CE Negative household (1-1)	3	2	0	2	NA	44376000	NA	3	NA	NA	MAIN ENTRANCE	Soil	0
CCI.1-D2	Control	Canchayllo	2021-04-26	CE Negative household (1-1)	3	2	0	2	NA	44376000	NA	3	NA	NA	DOGS AREA	Soil	0
CCI.1-E1	Control	Canchayllo	2021-04-26	CE Negative household (1-1)	3	2	0	2	YES	44376000	PAIR 1 TAPE 1	3	NA	NA	NA	Shoe sole	0
CCI.1-E2	Control	Canchayllo	2021-04-26	CE Negative household (1-1)	3	2	0	2	YES	44376000	PAIR 1 TAPE 2	3	NA	NA	NA	Shoe sole	0
CCI.2-A1	Control	Canchayllo	2021-04-26	CE Negative household (1-2)	4	2	0	2	NA	40237224	NA	1	40237224-P1	FAECES	NA	Faeces	0
CCI.2-B1	Control	Canchayllo	2021-04-26	CE Negative household (1-2)	4	2	0	2	NA	40237224	NA	1	40237224-P1	MUZZLE TAPE	NA	Fur	0
CCI.2-C1	Control	Canchayllo	2021-04-26	CE Negative household (1-2)	4	2	0	2	NA	40237224	NA	1	40237224-P1	PERIANAL TAPE	NA	Fur	1
CCI.2-D1	Control	Canchayllo	2021-04-26	CE Negative household (1-2)	4	2	0	2	NA	40237224	NA	1	NA	NA	MAIN ENTRANCE	Soil	0
CCI.2-D2	Control	Canchayllo	2021-04-26	CE Negative household (1-2)	4	2	0	2	NA	40237224	NA	1	NA	NA	DOGS AREA	Soil	0
CCI.2-E1	Control	Canchayllo	2021-04-26	CE Negative household (1-2)	4	2	0	2	YES	40237224	PAIR 1 TAPE 1	1	NA	NA	NA	Shoe sole	0
CCI.2-E2	Control	Canchayllo	2021-04-26	CE Negative household (1-2)	4	2	0	2	YES	40237224	PAIR 1 TAPE 2	1	NA	NA	NA	Shoe sole	0
CCI.3-A1	Control	Canchayllo	2021-04-26	CE Negative household (1-3)	3	3	0	3	NA	20666145	NA	1	20666145-P1	SWAB		Fecal swab	0
CCI.3-B1	Control	Canchayllo	2021-04-26	CE Negative household (1-3)	3	3	0	3	NA	20666145	NA	1	20666145-P1	MUZZLE TAPE		Fur	0
CCI.3-C1	Control	Canchayllo	2021-04-26	CE Negative household (1-3)	3	3	0	3	NA	20666145	NA	1	20666145-P1	PERIANAL TAPE		Fur	1
CCI.3-D1	Control	Canchayllo	2021-04-26	CE Negative household (1-3)	3	3	0	3	NA	20666145	NA	1	NA	NA	MAIN ENTRANCE	Soil	0
CCI.3-D2	Control	Canchayllo	2021-04-26	CE Negative household (1-3)	3	3	0	3	NA	20666145	NA	1	NA	NA	DOGS AREA	Soil	0
CCI.3-E1	Control	Canchayllo	2021-04-26	CE Negative household (1-3)	3	3	0	3	YES	20666145	PAIR 1 TAPE 1	1	NA	NA	NA	Shoe sole	0
CCI.3-E2	Control	Canchayllo	2021-04-26	CE Negative household (1-3)	3	3	0	3	YES	20666145	PAIR 1 TAPE 2	1	NA	NA	NA	Shoe sole	0
CCII.1-A1	Control	Canchayllo	2021-04-28	CE Negative household (2-1)	4	3	0	3	NA	72489398	NA	2	72489398-P1	FAECES	NA	Faeces	0
CCII.1-A2	Control	Canchayllo	2021-04-28	CE Negative household (2-1)	4	3	0	3	NA	72489398	NA	2	72489398-P2	FAECES	NA	Faeces	0
CCII.1-B1	Control	Canchayllo	2021-04-28	CE Negative household (2-1)	4	3	0	3	NA	72489398	NA	2	72489398-P1	MUZZLE TAPE	NA	Fur	0
CCII.1-B2	Control	Canchayllo	2021-04-28	CE Negative household (2-1)	4	3	0	3	NA	72489398	NA	2	72489398-P2	MUZZLE TAPE	NA	Fur	0
CCII.1-C1	Control	Canchayllo	2021-04-28	CE Negative household (2-1)	4	3	0	3	NA	72489398	NA	2	72489398-P1	PERIANAL TAPE	NA	Fur	0
CCII.1-C2	Control	Canchayllo	2021-04-28	CE Negative household (2-1)	4	3	0	3	NA	72489398	NA	2	72489398-P2	PERIANAL TAPE	NA	Fur	0
CCII.1-D1	Control	Canchayllo	2021-04-28	CE Negative household (2-1)	4	3	0	3	NA	72489398	NA	2	NA	NA	MAIN ENTRANCE	Soil	0
CCII.1-D2	Control	Canchayllo	2021-04-28	CE Negative household (2-1)	4	3	0	3	NA	72489398	NA	2	NA	NA	DOGS AREA	Soil	0
CCII.1-E1	Control	Canchayllo	2021-04-28	CE Negative household (2-1)	4	3	0	3	YES	72489398	PAIR 1 TAPE 1	2	NA	NA	NA	Shoe sole	0
CCII.1-E2	Control	Canchayllo	2021-04-28	CE Negative household (2-1)	4	3	0	3	YES	72489398	PAIR 1 TAPE 2	2	NA	NA	NA	Shoe sole	0
CCII.2-A1	Control	Canchayllo	2021-04-28	CE Negative household (2-2)	2	2	0	2	NA	20665663	NA	1	20665663-P1	FAECES	NA	Faeces	0
CCII.2-B1	Control	Canchayllo	2021-04-28	CE Negative household (2-2)	2	2	0	2	NA	20665663	NA	1	20665663-P2	MUZZLE TAPE	NA	Fur	0
CCII.2-C1	Control	Canchayllo	2021-04-28	CE Negative household (2-2)	2	2	0	2	NA	20665663	NA	1	20665663-P3	PERIANAL TAPE	NA	Fur	0
CCII.2-D1	Control	Canchayllo	2021-04-28	CE Negative household (2-2)	2	2	0	2	NA	20665663	NA	1	NA	NA	MAIN ENTRANCE	Soil	0
CCII.2-D2	Control	Canchayllo	2021-04-28	CE Negative household (2-2)	2	2	0	2	NA	20665663	NA	1	NA	NA	DOGS AREA	Soil	0
CCII.2-D3	Control	Canchayllo	2021-04-28	CE Negative household (2-2)	2	2	0	2	NA	20665663	NA	1	NA	NA	BACKYARD ENTRANCE	Soil	0
CCII.2-E1	Control	Canchayllo	2021-04-28	CE Negative household (2-2)	2	2	0	2	YES	20665663	PAIR 1 TAPE 1	1	NA	NA	NA	Shoe sole	0
CCII.2-E2	Control	Canchayllo	2021-04-28	CE Negative household (2-2)	2	2	0	2	YES	20665663	PAIR 1 TAPE 2	1	NA	NA	NA	Shoe sole	0
CCII.3-A1	Control	Canchayllo	2021-04-30	CE Negative household (2-3)	3	3	0	3	NA	27687820	NA	2	27687820-P1	FAECES	NA	Faeces	0
CCII.3-A2	Control	Canchayllo	2021-04-30	CE Negative household (2-3)	3	3	0	3	NA	27687820	NA	2	27687820-P2	FAECES	NA	Faeces	0
CCII.3-B1	Control	Canchayllo	2021-04-30	CE Negative household (2-3)	3	3	0	3	NA	27687820	NA	2	27687820-P1	MUZZLE TAPE	NA	Fur	0
CCII.3-B2	Control	Canchayllo	2021-04-30	CE Negative household (2-3)	3	3	0	3	NA	27687820	NA	2	27687820-P2	MUZZLE TAPE	NA	Fur	0
CCII.3-C1	Control	Canchayllo	2021-04-30	CE Negative household (2-3)	3	3	0	3	NA	27687820	NA	2	27687820-P1	PERIANAL TAPE	NA	Fur	0
CCII.3-C2	Control	Canchayllo	2021-04-30	CE Negative household (2-3)	3	3	0	3	NA	27687820	NA	2	27687820-P2	PERIANAL TAPE	NA	Fur	0
CCII.3-D1	Control	Canchayllo	2021-04-30	CE Negative household (2-3)	3	3	0	3	NA	27687820	NA	2	NA	NA	MAIN ENTRANCE	Soil	0
CCII.3-D2	Control	Canchayllo	2021-04-30	CE Negative household (2-3)	3	3	0	3	NA	27687820	NA	2	NA	NA	DOGS AREA	Soil	0
CCII.3-E1	Control	Canchayllo	2021-04-30	CE Negative household (2-3)	3	3	0	3	YES	27687820	PAIR 1 TAPE 1	2	NA	NA	NA	Shoe sole	0
CCII.3-E2	Control	Canchayllo	2021-04-30	CE Negative household (2-3)	3	3	0	3	YES	27687820	PAIR 1 TAPE 2	2	NA	NA	NA	Shoe sole	0
CCIII.1-A2	Control	Canchayllo	2021-04-29	CE Negative household (3-1)	4	2	0	2	NA	20666026	NA	3	20666026-P2	FAECES	NA	Faeces	0
CCIII.1-A3	Control	Canchayllo	2021-04-29	CE Negative household (3-1)	4	2	0	2	NA	20666026	NA	3	20666026-P3	FAECES	NA	Faeces	0
CCIII.1-B1	Control	Canchayllo	2021-04-29	CE Negative household (3-1)	4	2	0	2	NA	20666026	NA	3	20666026-P1	MUZZLE TAPE	NA	Fur	0
CCIII.1-B2	Control	Canchayllo	2021-04-29	CE Negative household (3-1)	4	2	0	2	NA	20666026	NA	3	20666026-P2	MUZZLE TAPE	NA	Fur	0
CCIII.1-B3	Control	Canchayllo	2021-04-29	CE Negative household (3-1)	4	2	0	2	NA	20666026	NA	3	20666026-P3	MUZZLE TAPE	NA	Fur	0
CCIII.1-C1	Control	Canchayllo	2021-04-29	CE Negative household (3-1)	4	2	0	2	NA	20666026	NA	3	20666026-P1	PERIANAL TAPE	NA	Fur	0
CCIII.1-C2	Control	Canchayllo	2021-04-29	CE Negative household (3-1)	4	2	0	2	NA	20666026	NA	3	20666026-P2	PERIANAL TAPE	NA	Fur	0
CCIII.1-C3	Control	Canchayllo	2021-04-29	CE Negative household (3-1)	4	2	0	2	NA	20666026	NA	3	20666026-P3	PERIANAL TAPE	NA	Fur	0
CCIII.1-D1	Control	Canchayllo	2021-04-29	CE Negative household (3-1)	4	2	0	2	NA	20666026	NA	3	NA	NA	MAIN ENTRANCE	Soil	0
CCIII.1-D2	Control	Canchayllo	2021-04-29	CE Negative household (3-1)	4	2	0	2	NA	20666026	NA	3	NA	NA	DOGS AREA	Soil	0
CCIII.1-D3	Control	Canchayllo	2021-04-29	CE Negative household (3-1)	4	2	0	2	NA	20666026	NA	3	NA	NA	BACKYARD ENTRANCE	Soil	0
CCIII.1-E1	Control	Canchayllo	2021-04-29	CE Negative household (3-1)	4	2	0	2	YES	20666026	PAIR 1 TAPE 1	3	NA	NA	NA	Shoe sole	0
CCIII.1-E2	Control	Canchayllo	2021-04-29	CE Negative household (3-1)	4	2	0	2	YES	20666026	PAIR 1 TAPE 2	3	NA	NA	NA	Shoe sole	1
CCIII.2-A1	Control	Canchayllo	2021-04-29	CE Negative household (3-2)	6	1	0	1	NA	20665829	NA	1	20665829-P1	FAECES	NA	Faeces	0
CCIII.2-B1	Control	Canchayllo	2021-04-29	CE Negative household (3-2)	6	1	0	1	NA	20665829	NA	1	20665829-P1	MUZZLE TAPE	NA	Fur	0
CCIII.2-C1	Control	Canchayllo	2021-04-29	CE Negative household (3-2)	6	1	0	1	NA	20665829	NA	1	20665829-P1	PERIANAL TAPE	NA	Fur	0
CCIII.2-D1	Control	Canchayllo	2021-04-29	CE Negative household (3-2)	6	1	0	1	NA	20665829	NA	1	NA	NA	MAIN ENTRANCE	Soil	0
CCIII.2-D2	Control	Canchayllo	2021-04-29	CE Negative household (3-2)	6	1	0	1	NA	20665829	NA	1	NA	NA	DOGS AREA	Soil	0
CCIII.2-E1	Control	Canchayllo	2021-04-29	CE Negative household (3-2)	6	1	0	1	YES	20665829	PAIR 1 TAPE 1	1	NA	NA	NA	Shoe sole	0
CCIII.2-E2	Control	Canchayllo	2021-04-29	CE Negative household (3-2)	6	1	0	1	YES	20665829	PAIR 1 TAPE 2	1	NA	NA	NA	Shoe sole	1
CCIII.3-A1	Control	Canchayllo	2021-04-27	CE Negative household (3-3)	6	4	0	4	NA	40319111	NA	2	40319111-P1	SWAB	NA	Fecal swab	0
CCIII.3-A2	Control	Canchayllo	2021-04-27	CE Negative household (3-3)	6	4	0	4	NA	40319111	NA	2	40319111-P2	FAECES	NA	Faeces	0
CCIII.3-B1	Control	Canchayllo	2021-04-27	CE Negative household (3-3)	6	4	0	4	NA	40319111	NA	2	40319111-P1	MUZZLE TAPE	NA	Fur	0
CCIII.3-B2	Control	Canchayllo	2021-04-27	CE Negative household (3-3)	6	4	0	4	NA	40319111	NA	2	40319111-P2	MUZZLE TAPE	NA	Fur	0
CCIII.3-C1	Control	Canchayllo	2021-04-27	CE Negative household (3-3)	6	4	0	4	NA	40319111	NA	2	40319111-P1	PERIANAL TAPE	NA	Fur	0
CCIII.3-C2	Control	Canchayllo	2021-04-27	CE Negative household (3-3)	6	4	0	4	NA	40319111	NA	2	40319111-P2	PERIANAL TAPE	NA	Fur	1
CCIII.3-D1	Control	Canchayllo	2021-04-27	CE Negative household (3-3)	6	4	0	4	NA	40319111	NA	2	NA	NA	MAIN ENTRANCE	Soil	0
CCIII.3-D2	Control	Canchayllo	2021-04-27	CE Negative household (3-3)	6	4	0	4	NA	40319111	NA	2	NA	NA	DOGS AREA	Soil	0
CCIII.3-E1	Control	Canchayllo	2021-04-27	CE Negative household (3-3)	6	4	0	4	YES	40319111	PAIR 1 TAPE 1	2	NA	NA	NA	Shoe sole	1
CCIII.3-E2	Control	Canchayllo	2021-04-27	CE Negative household (3-3)	6	4	0	4	YES	40319111	PAIR 1 TAPE 2	2	NA	NA	NA	Shoe sole	0
CCIV.1-A1	Control	Canchayllo	2021-04-29	CE Negative household (4-1)	1	1	0	1	NA	42050587	NA	1	42050587-P1	SWAB	NA	Fecal swab	0
CCIV.1-B1	Control	Canchayllo	2021-04-29	CE Negative household (4-1)	1	1	0	1	NA	42050587	NA	1	42050587-P1	MUZZLE TAPE	NA	Fur	0
CCIV.1-C1	Control	Canchayllo	2021-04-29	CE Negative household (4-1)	1	1	0	1	NA	42050587	NA	1	42050587-P1	PERIANAL TAPE	NA	Fur	0
CCIV.1-D1	Control	Canchayllo	2021-04-29	CE Negative household (4-1)	1	1	0	1	NA	42050587	NA	1	NA	NA	MAIN ENTRANCE	Soil	0
CCIV.1-D2	Control	Canchayllo	2021-04-29	CE Negative household (4-1)	1	1	0	1	NA	42050587	NA	1	NA	NA	DOGS AREA	Soil	0
CCIV.1-E1	Control	Canchayllo	2021-04-29	CE Negative household (4-1)	1	1	0	1	YES	42050587	PAIR 1 TAPE 1	1	NA	NA	NA	Shoe sole	1
CCIV.1-E2	Control	Canchayllo	2021-04-29	CE Negative household (4-1)	1	1	0	1	YES	42050587	PAIR 1 TAPE 2	1	NA	NA	NA	Shoe sole	1
CCIV.2-A1	Control	Canchayllo	2021-04-29	CE Negative household (4-2)	3	2	0	2	NA	20666115	NA	1	20666115-P1	FAECES	NA	Faeces	0
CCIV.2-B1	Control	Canchayllo	2021-04-29	CE Negative household (4-2)	3	2	0	2	NA	20666115	NA	1	20666115-P1	MUZZLE TAPE	NA	Fur	0
CCIV.2-C1	Control	Canchayllo	2021-04-29	CE Negative household (4-2)	3	2	0	2	NA	20666115	NA	1	20666115-P1	PERIANAL TAPE	NA	Fur	0
CCIV.2-D1	Control	Canchayllo	2021-04-29	CE Negative household (4-2)	3	2	0	2	NA	20666115	NA	1	NA	NA	MAIN ENTRANCE	Soil	0
CCIV.2-D2	Control	Canchayllo	2021-04-29	CE Negative household (4-2)	3	2	0	2	NA	20666115	NA	1	NA	NA	DOGS AREA	Soil	0
CCIV.2-E1	Control	Canchayllo	2021-04-29	CE Negative household (4-2)	3	2	0	2	YES	20666115	PAIR 1 TAPE 1	1	NA	NA	NA	Shoe sole	0
CCIV.2-E2	Control	Canchayllo	2021-04-29	CE Negative household (4-2)	3	2	0	2	YES	20666115	PAIR 1 TAPE 2	1	NA	NA	NA	Shoe sole	1
CCIV.3-A1	Control	Canchayllo	2021-04-25	CE Negative household (4-3)	1	1	0	1	NA	20665578	NA	1	20665578-P1	FAECES	NA	Faeces	0
CCIV.3-B1	Control	Canchayllo	2021-04-25	CE Negative household (4-3)	1	1	0	1	NA	20665578	NA	1	20665578-P1	MUZZLE TAPE	NA	Fur	0
CCIV.3-C1	Control	Canchayllo	2021-04-25	CE Negative household (4-3)	1	1	0	1	NA	20665578	NA	1	20665578-P1	PERIANAL TAPE	NA	Fur	0
CCIV.3-D1	Control	Canchayllo	2021-04-25	CE Negative household (4-3)	1	1	0	1	NA	20665578	NA	1	NA	NA	MAIN ENTRANCE	Soil	0
CCIV.3-D2	Control	Canchayllo	2021-04-25	CE Negative household (4-3)	1	1	0	1	NA	20665578	NA	1	NA	NA	DOGS AREA	Soil	0
CCIV.3-E1	Control	Canchayllo	2021-04-25	CE Negative household (4-3)	1	1	0	1	YES	20665578	PAIR 1 TAPE 1	1	NA	NA	NA	Shoe sole	0
CCIV.3-E2	Control	Canchayllo	2021-04-25	CE Negative household (4-3)	1	1	0	1	YES	20665578	PAIR 1 TAPE 2	1	NA	NA	NA	Shoe sole	0
CCV.1-A1	Control	Canchayllo	2021-04-25	CE Negative household (5-1)	4	4	0	4	NA	45079563	NA	4	45079563-P1	SWAB	NA	Fecal swab	0
CCV.1-A2	Control	Canchayllo	2021-04-25	CE Negative household (5-1)	4	4	0	4	NA	45079563	NA	4	45079563-P2	SWAB	NA	Fecal swab	0
CCV.1-A3	Control	Canchayllo	2021-04-25	CE Negative household (5-1)	4	4	0	4	NA	45079563	NA	4	45079563-P3	SWAB	NA	Fecal swab	0
CCV.1-A4	Control	Canchayllo	2021-04-25	CE Negative household (5-1)	4	4	0	4	NA	45079563	NA	4	45079563-P4	FAECES	NA	Faeces	0
CCV.1-B1	Control	Canchayllo	2021-04-25	CE Negative household (5-1)	4	4	0	4	NA	45079563	NA	4	45079563-P1	MUZZLE TAPE	NA	Fur	0
CCV.1-B2	Control	Canchayllo	2021-04-25	CE Negative household (5-1)	4	4	0	4	NA	45079563	NA	4	45079563-P2	MUZZLE TAPE	NA	Fur	0
CCV.1-B3	Control	Canchayllo	2021-04-25	CE Negative household (5-1)	4	4	0	4	NA	45079563	NA	4	45079563-P3	MUZZLE TAPE	NA	Fur	0
CCV.1-B4	Control	Canchayllo	2021-04-25	CE Negative household (5-1)	4	4	0	4	NA	45079563	NA	4	45079563-P4	MUZZLE TAPE	NA	Fur	0
CCV.1-C1	Control	Canchayllo	2021-04-25	CE Negative household (5-1)	4	4	0	4	NA	45079563	NA	4	45079563-P1	PERIANAL TAPE	NA	Fur	0
CCV.1-C2	Control	Canchayllo	2021-04-25	CE Negative household (5-1)	4	4	0	4	NA	45079563	NA	4	45079563-P2	PERIANAL TAPE	NA	Fur	0
CCV.1-C3	Control	Canchayllo	2021-04-25	CE Negative household (5-1)	4	4	0	4	NA	45079563	NA	4	45079563-P3	PERIANAL TAPE	NA	Fur	0
CCV.1-C4	Control	Canchayllo	2021-04-25	CE Negative household (5-1)	4	4	0	4	NA	45079563	NA	4	45079563-P4	PERIANAL TAPE	NA	Fur	0
CCV.1-D1	Control	Canchayllo	2021-04-25	CE Negative household (5-1)	4	4	0	4	NA	45079563	NA	4	NA	NA	MAIN ENTRANCE	Soil	1
CCV.1-D2	Control	Canchayllo	2021-04-25	CE Negative household (5-1)	4	4	0	4	NA	45079563	NA	4	NA	NA	DOGS AREA	Soil	0
CCV.1-E1	Control	Canchayllo	2021-04-25	CE Negative household (5-1)	4	4	0	4	YES	45079563	PAIR 1 TAPE 1	4	NA	NA	NA	Shoe sole	0
CCV.1-E2	Control	Canchayllo	2021-04-25	CE Negative household (5-1)	4	4	0	4	YES	45079563	PAIR 1 TAPE 2	4	NA	NA	NA	Shoe sole	1
CCV.2-A1	Control	Canchayllo	2021-04-25	CE Negative household (5-2)	3	1	0	1	NA	60007388	NA	2	60007388-P1	SWAB	NA	Fecal swab	0
CCV.2-A2	Control	Canchayllo	2021-04-25	CE Negative household (5-2)	3	1	0	1	NA	60007388	NA	2	60007388-P2	SWAB	NA	Fecal swab	0
CCV.2-B1	Control	Canchayllo	2021-04-25	CE Negative household (5-2)	3	1	0	1	NA	60007388	NA	2	60007388-P1	MUZZLE TAPE	NA	Fur	0
CCV.2-B2	Control	Canchayllo	2021-04-25	CE Negative household (5-2)	3	1	0	1	NA	60007388	NA	2	60007388-P2	MUZZLE TAPE	NA	Fur	0
CCV.2-C1	Control	Canchayllo	2021-04-25	CE Negative household (5-2)	3	1	0	1	NA	60007388	NA	2	60007388-P1	PERIANAL TAPE	NA	Fur	0
CCV.2-C2	Control	Canchayllo	2021-04-25	CE Negative household (5-2)	3	1	0	1	NA	60007388	NA	2	60007388-P2	PERIANAL TAPE	NA	Fur	0
CCV.2-D1	Control	Canchayllo	2021-04-25	CE Negative household (5-2)	3	1	0	1	NA	60007388	NA	2	NA	NA	MAIN ENTRANCE	Soil	0
CCV.2-D2	Control	Canchayllo	2021-04-25	CE Negative household (5-2)	3	1	0	1	NA	60007388	NA	2	NA	NA	DOGS AREA	Soil	0
CCV.2-E1	Control	Canchayllo	2021-04-25	CE Negative household (5-2)	3	1	0	1	YES	60007388	PAIR 1 TAPE 1	2	NA	NA	NA	Shoe sole	1
CCV.2-E2	Control	Canchayllo	2021-04-25	CE Negative household (5-2)	3	1	0	1	YES	60007388	PAIR 1 TAPE 2	2	NA	NA	NA	Shoe sole	1
CCV.3-A1	Control	Canchayllo	2021-04-25	CE Negative household (5-3)	4	4	0	4	NA	20666139	NA	1	20666139-P1	SWAB	NA	Fecal swab	0
CCV.3-B1	Control	Canchayllo	2021-04-25	CE Negative household (5-3)	4	4	0	4	NA	20666139	NA	1	20666139-P1	MUZZLE TAPE	NA	Fur	0
CCV.3-C1	Control	Canchayllo	2021-04-25	CE Negative household (5-3)	4	4	0	4	NA	20666139	NA	1	20666139-P1	PERIANAL TAPE	NA	Fur	0
CCV.3-D1	Control	Canchayllo	2021-04-25	CE Negative household (5-3)	4	4	0	4	NA	20666139	NA	1	NA	NA	MAIN ENTRANCE	Soil	1
CCV.3-D2	Control	Canchayllo	2021-04-25	CE Negative household (5-3)	4	4	0	4	NA	20666139	NA	1	NA	NA	DOGS AREA	Soil	1
CCV.3-D3	Control	Canchayllo	2021-04-25	CE Negative household (5-3)	4	4	0	4	NA	20666139	NA	1	NA	NA	BACKYARD ENTRANCE	Soil	0
CCV.3-E1	Control	Canchayllo	2021-04-25	CE Negative household (5-3)	4	4	0	4	YES	20666139	PAIR 1 TAPE 1	1	NA	NA	NA	Shoe sole	1
CCV.3-E2	Control	Canchayllo	2021-04-25	CE Negative household (5-3)	4	4	0	4	YES	20666139	PAIR 1 TAPE 2	1	NA	NA	NA	Shoe sole	0
CPI-A1	Case	Canchayllo	2021-04-30	CE Positive household (1)	7	3	1	2	NA	42485860	NA	2	42485860-P1	FAECES	NA	Faeces	0
CPI-A2	Case	Canchayllo	2021-04-30	CE Positive household (1)	7	3	1	2	NA	42485860	NA	2	42485860-P2	SWAB	NA	Fecal swab	0
CPI-B1	Case	Canchayllo	2021-04-30	CE Positive household (1)	7	3	1	2	NA	42485860	NA	2	42485860-P1	MUZZLE TAPE	NA	Fur	0
CPI-B2	Case	Canchayllo	2021-04-30	CE Positive household (1)	7	3	1	2	NA	42485860	NA	2	42485860-P2	MUZZLE TAPE	NA	Fur	0
CPI-C1	Case	Canchayllo	2021-04-30	CE Positive household (1)	7	3	1	2	NA	42485860	NA	2	42485860-P1	PERIANAL TAPE	NA	Fur	1
CPI-C2	Case	Canchayllo	2021-04-30	CE Positive household (1)	7	3	1	2	NA	42485860	NA	2	42485860-P2	PERIANAL TAPE	NA	Fur	1
CPI-D1	Case	Canchayllo	2021-04-30	CE Positive household (1)	7	3	1	2	NA	42485860	NA	2	NA	NA	MAIN ENTRANCE	Soil	1
CPI-D2	Case	Canchayllo	2021-04-30	CE Positive household (1)	7	3	1	2	NA	42485860	NA	2	NA	NA	DOGS AREA	Soil	0
CPI-D3	Case	Canchayllo	2021-04-30	CE Positive household (1)	7	3	1	2	NA	42485860	NA	2	NA	NA	BACKYARD ENTRANCE	Soil	0
CPI-E1	Case	Canchayllo	2021-04-30	CE Positive household (1)	7	3	1	2	YES	42485860	PAIR 1 TAPE 1	2	NA	NA	NA	Shoe sole	0
CPI-E2	Case	Canchayllo	2021-04-30	CE Positive household (1)	7	3	1	2	YES	42485860	PAIR 1 TAPE 2	2	NA	NA	NA	Shoe sole	0
CPII-A1	Case	Canchayllo	2021-04-29	CE Positive household (2)	5	5	1	4	NA	70310379	NA	2	70310379-P1	FAECES	NA	Faeces	0
CPII-A2	Case	Canchayllo	2021-04-29	CE Positive household (2)	5	5	1	4	NA	70310379	NA	2	70310379-P2	FAECES	NA	Faeces	0
CPII-D1	Case	Canchayllo	2021-04-29	CE Positive household (2)	5	5	1	4	NA	70310379	NA	2	NA	NA	MAIN ENTRANCE	Soil	0
CPII-D3	Case	Canchayllo	2021-04-29	CE Positive household (2)	5	5	1	4	NA	70310379	NA	2	NA	NA	BACKYARD ENTRANCE	Soil	1
CPII-E1	Case	Canchayllo	2021-04-29	CE Positive household (2)	5	5	1	4	YES	70310379	PAIR 1 TAPE 1	2	NA	NA	NA	Shoe sole	0
CPII-E2	Case	Canchayllo	2021-04-29	CE Positive household (2)	5	5	1	4	YES	70310379	PAIR 1 TAPE 2	2	NA	NA	NA	Shoe sole	0
CPIII-A1	Case	Canchayllo	2021-04-28	CE Positive household (3)	2	2	1	1	NA	20665802	NA	2	20665802-P1	SWAB	NA	Fecal swab	0
CPIII-A2	Case	Canchayllo	2021-04-28	CE Positive household (3)	2	2	1	1	NA	20665802	NA	2	20665802-P2	SWAB	NA	Fecal swab	0
CPIII-B1	Case	Canchayllo	2021-04-28	CE Positive household (3)	2	2	1	1	NA	20665802	NA	2	20665802-P1	MUZZLE TAPE	NA	Fur	0
CPIII-B2	Case	Canchayllo	2021-04-28	CE Positive household (3)	2	2	1	1	NA	20665802	NA	2	20665802-P2	MUZZLE TAPE	NA	Fur	0
CPIII-C1	Case	Canchayllo	2021-04-28	CE Positive household (3)	2	2	1	1	NA	20665802	NA	2	20665802-P1	PERIANAL TAPE	NA	Fur	0
CPIII-C2	Case	Canchayllo	2021-04-28	CE Positive household (3)	2	2	1	1	NA	20665802	NA	2	20665802-P2	PERIANAL TAPE	NA	Fur	0
CPIII-D1	Case	Canchayllo	2021-04-28	CE Positive household (3)	2	2	1	1	NA	20665802	NA	2	NA	NA	MAIN ENTRANCE	Soil	1
CPIII-D2	Case	Canchayllo	2021-04-28	CE Positive household (3)	2	2	1	1	NA	20665802	NA	2	NA	NA	DOGS AREA	Soil	1
CPIII-E1	Case	Canchayllo	2021-04-28	CE Positive household (3)	2	2	1	1	YES	20665802	PAIR 1 TAPE 1	2	NA	NA	NA	Shoe sole	0
CPIII-E2	Case	Canchayllo	2021-04-28	CE Positive household (3)	2	2	1	1	YES	20665802	PAIR 1 TAPE 2	2	NA	NA	NA	Shoe sole	0
CPIV-A1	Case	Canchayllo	2021-04-27	CE Positive household (4)	4	1	0	1	NA	20665957	NA	1	20665957-P1	FAECES	NA	Faeces	0
CPIV-B1	Case	Canchayllo	2021-04-27	CE Positive household (4)	4	1	0	1	NA	20665957	NA	1	20665957-P1	MUZZLE TAPE	NA	Fur	0
CPIV-C1	Case	Canchayllo	2021-04-27	CE Positive household (4)	4	1	0	1	NA	20665957	NA	1	20665957-P1	PERIANAL TAPE	NA	Fur	0
CPIV-D1	Case	Canchayllo	2021-04-27	CE Positive household (4)	4	1	0	1	NA	20665957	NA	1	NA	NA	MAIN ENTRANCE	Soil	0
CPIV-D2	Case	Canchayllo	2021-04-27	CE Positive household (4)	4	1	0	1	NA	20665957	NA	1	NA	NA	DOGS AREA	Soil	0
CPIV-D3	Case	Canchayllo	2021-04-27	CE Positive household (4)	4	1	0	1	NA	20665957	NA	1	NA	NA	BACKYARD ENTRANCE	Soil	0
CPIV-E1	Case	Canchayllo	2021-04-27	CE Positive household (4)	4	1	0	1	YES	20665957	PAIR 1 TAPE 1	1	NA	NA	NA	Shoe sole	0
CPIV-E2	Case	Canchayllo	2021-04-27	CE Positive household (4)	4	1	0	1	YES	20665957	PAIR 1 TAPE 2	1	NA	NA	NA	Shoe sole	1
CPV-A1	Case	Canchayllo	2021-04-25	CE Positive household (5)	2	2	1	1	NA	47741653	NA	2	47741653-P1	SWAB	NA	Fecal swab	0
CPV-A2	Case	Canchayllo	2021-04-25	CE Positive household (5)	2	2	1	1	NA	47741653	NA	2	47741653-P2	FAECES	NA	Faeces	0
CPV-B1	Case	Canchayllo	2021-04-25	CE Positive household (5)	2	2	1	1	NA	47741653	NA	2	47741653-P1	MUZZLE TAPE	NA	Fur	0
CPV-B2	Case	Canchayllo	2021-04-25	CE Positive household (5)	2	2	1	1	NA	47741653	NA	2	47741653-P2	MUZZLE TAPE	NA	Fur	0
CPV-C1	Case	Canchayllo	2021-04-25	CE Positive household (5)	2	2	1	1	NA	47741653	NA	2	47741653-P1	PERIANAL TAPE	NA	Fur	0
CPV-C2	Case	Canchayllo	2021-04-25	CE Positive household (5)	2	2	1	1	NA	47741653	NA	2	47741653-P2	PERIANAL TAPE	NA	Fur	0
CPV-D1	Case	Canchayllo	2021-04-25	CE Positive household (5)	2	2	1	1	NA	47741653	NA	2	NA	NA	MAIN ENTRANCE	Soil	1
CPV-D2	Case	Canchayllo	2021-04-25	CE Positive household (5)	2	2	1	1	NA	47741653	NA	2	NA	NA	DOGS AREA	Soil	0
CPV-E1	Case	Canchayllo	2021-04-25	CE Positive household (5)	2	2	1	1	YES	47741653	PAIR 1 TAPE 1	2	NA	NA	NA	Shoe sole	0
CPV-E2	Case	Canchayllo	2021-04-25	CE Positive household (5)	2	2	1	1	YES	47741653	PAIR 1 TAPE 2	2	NA	NA	NA	Shoe sole	0

## Sheet: Peru_common areas
Date	Location	Sample Code	Sample place	Sample Location	Matrix	PCR result
2021-04-29	CANCHAYLLO	UBICACIÓN 1 SUELO 1	Common	1	Soil	0
2021-04-29	CANCHAYLLO	UBICACIÓN 1 SUELO 2	Common	1	Soil	0
2021-04-29	CANCHAYLLO	UBICACIÓN 1 SUELO 3	Common	1	Soil	1
2021-04-29	CANCHAYLLO	UBICACIÓN 1 SUELO 4	Common	1	Soil	1
2021-04-29	CANCHAYLLO	UBICACIÓN 1 SUELO 5	Common	1	Soil	0
2021-04-29	CANCHAYLLO	UBICACIÓN 1 SUELO 6	Common	1	Soil	1
2021-04-29	CANCHAYLLO	UBICACIÓN 1 SUELO 7	Common	1	Soil	0
2021-04-29	CANCHAYLLO	UBICACIÓN 1 SUELO 8	Common	1	Soil	1
2021-04-29	CANCHAYLLO	UBICACIÓN 1 SUELO 9	Common	1	Soil	1
2021-04-29	CANCHAYLLO	UBICACIÓN 2 SUELO 1	Common	2	Soil	0
2021-04-29	CANCHAYLLO	UBICACIÓN 2 SUELO 2	Common	2	Soil	0
2021-04-29	CANCHAYLLO	UBICACIÓN 2 SUELO 3	Common	2	Soil	0
2021-04-29	CANCHAYLLO	UBICACIÓN 2 SUELO 4	Common	2	Soil	1
2021-04-29	CANCHAYLLO	UBICACIÓN 2 SUELO 5	Common	2	Soil	0
2021-04-29	CANCHAYLLO	UBICACIÓN 2 SUELO 6	Common	2	Soil	0
2021-04-29	CANCHAYLLO	UBICACIÓN 2 SUELO 7	Common	2	Soil	1
2021-04-29	CANCHAYLLO	UBICACIÓN 2 SUELO 8	Common	2	Soil	0
2021-04-29	CANCHAYLLO	UBICACIÓN 2 SUELO 9	Common	2	Soil	0
2021-04-29	CANCHAYLLO	UBICACIÓN 3 SUELO 1	Common	3	Soil	0
2021-04-29	CANCHAYLLO	UBICACIÓN 3 SUELO 2	Common	3	Soil	0
2021-04-29	CANCHAYLLO	UBICACIÓN 3 SUELO 3	Common	3	Soil	0
2021-04-29	CANCHAYLLO	UBICACIÓN 3 SUELO 4	Common	3	Soil	0
2021-04-29	CANCHAYLLO	UBICACIÓN 3 SUELO 5	Common	3	Soil	0
2021-04-29	CANCHAYLLO	UBICACIÓN 3 SUELO 6	Common	3	Soil	0
2021-04-29	CANCHAYLLO	UBICACIÓN 3 SUELO 7	Common	3	Soil	0
2021-04-29	CANCHAYLLO	UBICACIÓN 3 SUELO 8	Common	3	Soil	0
2021-04-29	CANCHAYLLO	UBICACIÓN 3 SUELO 9	Common	3	Soil	1
2021-04-29	CANCHAYLLO	UBICACIÓN 1 HECES 1	Common	1	Faeces	0
2021-04-29	CANCHAYLLO	UBICACIÓN 1 HECES 6	Common	1	Faeces	1
2021-04-29	CANCHAYLLO	UBICACIÓN 2 HECES 1	Common	2	Faeces	1
2021-04-29	CANCHAYLLO	UBICACIÓN 2 HECES 2	Common	2	Faeces	0
2021-04-29	CANCHAYLLO	UBICACIÓN 2 HECES 4	Common	2	Faeces	0
2021-04-29	CANCHAYLLO	UBICACIÓN 2 HECES 5	Common	2	Faeces	1
2021-04-29	CANCHAYLLO	UBICACIÓN 2 HECES 6	Common	2	Faeces	1
2021-04-29	CANCHAYLLO	UBICACIÓN 2 HECES 7	Common	2	Faeces	1
2021-04-29	CANCHAYLLO	UBICACIÓN 2 HECES 8	Common	2	Faeces	0
2021-04-29	CANCHAYLLO	UBICACIÓN 2 HECES 9	Common	2	Faeces	0
2021-04-29	CANCHAYLLO	UBICACIÓN 3 HECES 1	Common	3	Faeces	1
2021-04-29	CANCHAYLLO	UBICACIÓN 3 HECES 2	Common	3	Faeces	0
2021-04-29	CANCHAYLLO	UBICACIÓN 3 HECES 4	Common	3	Faeces	0
2021-04-29	CANCHAYLLO	UBICACIÓN 3 HECES 5	Common	3	Faeces	0
2021-04-29	CANCHAYLLO	UBICACIÓN 3 HECES 6	Common	3	Faeces	0
2021-04-29	CANCHAYLLO	UBICACIÓN 3 HECES 7	Common	3	Faeces	0
2021-04-29	CANCHAYLLO	UBICACIÓN 3 HECES 8	Common	3	Faeces	0
2021-04-29	CANCHAYLLO	UBICACIÓN 3 HECES 9	Common	3	Faeces	0
2021-04-30	CANCHAYLLO	UBICACIÓN 1 MOSCA 1	Common	1	Fly	0
2021-04-30	CANCHAYLLO	UBICACIÓN 2 MOSCA 1	Common	2	Fly	0
2021-04-30	CANCHAYLLO	UBICACIÓN 3 MOSCA 1	Common	3	Fly	0

## Sheet: Foglio3
Code_household	People in household	People screened by US				Code_household	People household	People screened by US				Dogs in household			Dogs in household
CE Negative household (1-1)	6	1				CE Negative household (1-1)	3	2				6			3
CE Negative household (1-2)	4	2				CE Negative household (1-3)	3	3				3			1
CE Negative household (1-3)	3	2				CE Negative household (2-1)	4	3				7			1
CE Negative household (3-1)	2	2				CE Negative household (2-2)	2	2				3			2
CE Negative household (3-2)	6	5				CE Negative household (2-3)	3	3				1			1
CE Negative household (3-3)	5	3				CE Negative household (3-1)	4	2				2			2
CE Negative household (4-1)	2	1				CE Negative household (3-2)	6	1				3			3
CE Negative household (4-2)	4	3				CE Negative household (3-3)	6	4				1			1
CE Negative household (4-3)	2	1				CE Negative household (4-1)	1	1				4			2
CE negative household (5-1)	4	2				CE Negative household (4-2)	3	2				1			1
CE negative household (5-2)	3	1				CE Negative household (4-3)	1	1				2			1
CE Negative household (5-3)	3	3				CE Negative household (5-1)	4	4				2			1
CE Negative household (2-1)	2	2				CE Negative household (5-2)	3	1				2			4
CE Negative household (2-2)	3	1				CE Negative household (5-3)	4	4				1			2
CE Negative household (2-3)	4	2										2			1
												1			2
	3	2					3	2				2			2
												2			2
															1
															2
												2			2
CE Positive household (2)	2	2				CE Positive household (1)	7	3
CE Positive household (3)	3	2				CE Positive household (2)	5	5
CE Positive household (4)	5	2				CE Positive household (3)	2	2
CE Positive household (5)	2	2				CE Positive household (4)	4	1
CE Positive household (1)	2	2				CE Positive household (5)	2	2
	2	2					4	2
